# Supplementary material for: Coupling nitrogen removal and watershed management to improve global lake water quality
Source: Nat Commun. 2025 Mar 4;16:2182. doi: 10.1038/s41467-025-57442-0 (PMC11880403; doi:10.1038/s41467-025-57442-0)
Supplement: Supplementary file 3 — Source Data [file 41467_2025_57442_MOESM3_ESM.xlsx]

## Sheet: Sheet1
FID	Lake Id in the dataset of Chlorophyll and Water Chemistry
Hylak_id	Lake Id in the HydroLAKES dataset
Lake_name	Name of lake
Country	Country where the lake is located
Continent	Continent where the lake is located
Lake_area	Surface area of lake (km2)
Vol_total	Total volume of lake water (10^6 m3)
Depth_avg	Average lake depth (m)
Depth_ther	Thermocline depth of lake (m)
Res_time	Lake hydraulic residence time (days)
Wshd_area	Watershed area of the lake (km2)
Pour_long	Lake longitude (°)
Pour_lat	Lake latitude (°)
Chla	Concentration of Chlorophyll-a in lake (mg N L-1)
TN	Concentration of total nitrogen in lake (mg N L-1)
Lake_temp	Annual averaged lake temperature (℃)
N_deposition	Direct atmospheric N deposition into the lake (Kg N km-2 yr-1)
NANI	Watershed Net Anthropogenic Nitrogen Input within the lake (Kg N km-2 yr-1)

## Sheet: Chla_TN_Phy_data
FID	Hylak_id	Lake_name	Country	Continent	Lake_area	Vol_total	Depth_avg	Depth_ther	Res_time	Wshd_area	Pour_long	Pour_lat	Chla	TN	Lake_temp	N_deposition	NANI
3	4	Winnipeg	Canada	North America	23923	284000	11.9	44.8829	1464.3	919612	-97.8635	53.6964	13.225	0.73054	9.22254	503.993	1895.53
8	9	Erie	United States of America	North America	25767.8	499000	19.4	45.504	589.5	679903	-78.9081	42.9043	24.1837	0.769504	14.543	1060.82	3703.53
56	57	Woods	Canada	North America	3472.81	37000	10.7	31.407	952.5	69313.9	-94.5184	49.7644	13.1849	0.704514	11.2959	632.386	1895.53
60	61	Red Lake Reservoir	United States of America	North America	1141.61	4228.4	3.7	25.5647	2731.9	4851.6	-95.2722	47.956	12.9	0.723576	12.1975	649.97	3898.18
63	64	Champlain	Canada	North America	1141.3	25800	22.6	25.5634	727	21344.2	-73.3349	45.0546	8.40731	0.595968	13.5759	761.731	3399.72
66	67	Great Salt	United States of America	North America	6478.85	22800	3.5	35.2474	1229.8	86895.5	-112.831	41.4104	56.9799	2.32832	15.1878	275.566	952.307
67	68	Pontchartrain	United States of America	North America	1645.24	6334	3.8	27.3528	253.5	13745.8	-89.7403	30.1777	5.45502	0.465535	19.3208	624.524	2923.59
68	69	Okeechobee	United States of America	North America	1418.77	5669.1	4	26.6136	534.9	14061.6	-81.1008	26.9411	44.1028	1.03138	20.2775	424.526	3859.2
96	97	Iso-Kallan	Finland	Europe	1133.97	8900	7.8	25.533	554.3	18720.8	27.912	62.3053	8.85	0.630638	4.14322	489.186	929
97	98	Paijanne	Finland	Europe	1270.47	17800	14	26.0755	1065.1	21978.9	25.5964	61.2838	30.825	0.856196	4.78462	605.813	929
98	99	Saimaa	Finland	Europe	4422.19	36000	8.1	32.843	686.5	68116.1	28.7812	61.2271	4.38333	0.48639	4.81995	557.19	929
101	102	Malaren	Sweden	Europe	1083.13	14000	12.9	25.3172	947.4	22682.2	18.071	59.3218	18	0.6	5.98738	622.887	754
106	107	Rybinsk Reservoir	Russia	Europe	4042.34	25400	6.3	32.3018	295.9	150074	38.702	58.1021	14.75	0.759581	6.71572	597.298	229
126	127	Khar Us	Mongolia	Asia	1120.49	3120	2.8	25.4765	1084.4	68468.5	92.5296	48.3219	15.5	0.773158	12.0177	154.175	118
144	145	Hungtze	China	Asia	1374.36	13500	9.8	26.4575	120.8	165047	118.727	33.0895	26.6146	1.79784	18.3705	2521.11	19760.6
147	148	Tai	China	Asia	2329.14	5140	2.2	29.1696	195.9	20229.5	120.544	31.1101	30.0117	2.28175	19.0257	2290.85	20610.7
150	151	Poyang	China	Asia	2398.32	16350	6.8	29.328	31.6	162422	116.221	29.7518	19.2733	1.53589	19.4526	2412.29	5437.11
158	159	Albert	Uganda	Africa	5526.92	138170	25	34.2263	736.7	416661	31.4105	2.76144	19.2	0.834597	24.1103	828.854	705
709	710	Rainy	Canada	North America	826.48	6611.8	8	24.0817	245.6	38038.1	-93.356	48.619	8.84736	0.552384	11.8708	631.319	1895.53
718	719	Pend Oreille Lake	United States of America	North America	360.27	1424.7	4	20.6527	21.5	62819.2	-116.998	48.1783	1.50533	0.333386	12.0885	311.664	538.259
721	722	Vermilion Lake	United States of America	North America	151.42	2470.1	16.3	17.5928	2025.7	1276.7	-92.4757	47.959	5.35217	0.51	12.1961	631.319	1895.53
722	723	Devils Lake	United States of America	North America	343.2	2837.35	8.3	20.468	4678	8623.3	-98.6037	47.957	27.132	0.797301	12.1971	568.031	3898.18
728	729	Coeur d'Alene Lake	United States of America	North America	125.54	277.5	2.2	16.9932	19.4	9853.4	-116.951	47.7052	1.18084	0.269207	12.32	312.098	1021.51
734	735	Winnibigoshish	United States of America	North America	248.33	678.4	2.7	19.2788	385.3	3883.6	-94.0531	47.4287	5.71515	0.556067	12.4543	649.97	3273.39
737	738	Leech Lake Reservoir	United States of America	North America	412.55	838.8	2	21.1769	556.7	2938.5	-94.2235	47.2518	4.44667	0.494948	12.5398	649.97	3273.39
745	746	Mille Lacs	United States of America	North America	516.15	4022.71	7.8	22.0731	5105.7	1067.8	-93.6548	46.1154	8.47	0.623048	13.0817	828.811	3273.39
746	747	Chesuncook Lake	United States of America	North America	110.28	1205.1	10.9	16.5906	196.8	3748.5	-69.178	45.8804	2.4	0.397094	13.1921	567.47	854.388
758	759	Simcoe	Canada	North America	767.03	10300	13.4	23.7515	3847.3	3695.7	-79.3396	44.7437	1.18667	0.308768	13.7186	765.839	672.057
761	762	Winnebago	United States of America	North America	645.53	4100	6.4	23.0057	346.8	15194.9	-88.4546	44.185	58.246	1.2032	13.9726	1024.69	2228.54
765	766	Head Gates Reservoir	United States of America	North America	118.75	473.6	4	16.8193	156.8	1138.6	-70.457	43.8315	1.76667	0.355931	14.1317	633.815	2923.29
768	769	Malheur Lake	United States of America	North America	300.28	747.73	2.5	19.9684	706.1	12252.2	-118.785	43.3271	34.2321	0.955275	14.3565	138.266	1304.7
769	770	Oneida Lake	United States of America	North America	206.85	2296.12	11.1	18.6379	283.8	3547.4	-76.2045	43.2707	2.4055	0.339638	14.3815	903.826	2776.07
770	771	Harney Lake	United States of America	North America	122	844.84	6.9	16.9035	1352.8	4453	-119.045	43.228	3.73333	0.461915	14.4004	143.328	1304.7
771	772	Cayuga Lake	United States of America	North America	171.19	817.8	4.8	17.9967	150.6	4210.6	-76.7344	42.9461	60.9222	1.04343	14.5247	907.812	2776.07
800	801	Kentucky	United States of America	North America	574.74	7560	13.2	22.5166	40.9	104052	-88.2687	37.0103	16.3	0.787182	16.9571	861.039	3388.9
816	817	Pickwick Lake	United States of America	North America	155.68	1363	8.8	17.6833	8	84924.9	-88.2474	35.0694	18.4	0.822005	17.676	829.639	3388.9
831	832	Lake Tawakoni	United States of America	North America	137.67	2047.6	14.9	17.2856	1307.5	2019.7	-95.9146	32.8147	17.3	0.798268	18.4638	901.588	2976.68
832	833	Lake Martin	United States of America	North America	134.03	2004.4	15	17.2002	183.1	7731.3	-85.9104	32.682	2.5	0.402927	18.5086	554.256	2852.44
834	835	Cedar Creek Reservoir	United States of America	North America	118.06	1338.3	11.3	16.8012	719.7	2656.7	-96.073	32.1816	39.3	1.05366	18.6759	901.588	2681.71
835	836	Richland-Chambers Reservoir	United States of America	North America	156.51	2150	13.7	17.7007	813.5	5070.5	-96.1026	31.9481	15.05	0.761873	18.7531	844.145	2681.71
838	839	Sam Rayburn Reservoir	United States of America	North America	380.2	7815.6	20.6	20.8594	1022.2	8970.7	-94.1062	31.0647	9.6	0.651552	19.0403	847.498	2976.68
841	842	Lake Maurepas	United States of America	North America	236.99	366.99	1.5	19.1128	24.9	7782.1	-90.4033	30.2852	9.95	0.65994	19.2872	624.524	2923.59
845	846	White Lake	United States of America	North America	225.56	292.3	1.3	18.9388	325.1	505.8	-92.3871	29.7377	10.1857	0.665482	19.457	599.211	2783.1
846	847	Lake Salvador	United States of America	North America	386.46	389.81	1	20.9225	90.5	2089.8	-90.1587	29.5749	12.95	0.725078	19.5069	624.524	2783.1
853	854	Lake Kissimmee	United States of America	North America	121.12	900.4	7.4	16.8809	284	4026.1	-81.1942	27.8067	40	1.08477	20.0319	519.539	3859.2
920	921		Brazil	South America	137.04	2300	16.8	17.271	27.5	58170.7	-48.1471	-13.3952	0.2	0.163459	23.4128	468.317	1055
1139	1140	Vanajanselka	Finland	Europe	161.56	1978.44	12.2	17.805	341.7	7807.2	23.7522	61.3281	41.8	0.961158	4.75702	674.309	929
1163	1164	Vortis-Jarv	Estonia	Europe	259.79	1986.67	7.6	19.4404	736.7	3530.9	26.1354	58.3771	55.395	1.01243	6.55281	621.788	1109
1166	1167		Russia	Europe	175.45	1240	7.1	18.0787	34.2	60269.6	38.2968	57.5258	32.2	1.00389	7.05465	598.701	229
1170	1171		Russia	Europe	215.25	1170	5.4	18.7756	45.7	40929.3	37.1216	56.7339	28.3	0.958649	7.51498	677.667	229
1179	1180	Neagh	United Kingdom	Europe	374.73	2914.36	7.8	20.8036	305.3	4632.2	-6.46875	54.7506	65	0.8	8.64033	443.826	6231
1185	1186	Sniardwy	Poland	Europe	120.06	1874.85	15.6	16.8534	1443.4	2513.7	21.773	53.6857	25.3667	0.966667	9.22836	1085.71	4882
1223	1224	Achit	Mongolia	Asia	284.43	2750.96	9.7	19.769	6592.1	10337.8	90.6469	49.4151	6.3	0.560539	11.4726	199.115	118
1229	1230		Mongolia	Asia	125.79	968.59	7.7	16.9994	231.9	140252	93.3563	48.9253	52	1.19135	11.7183	154.175	118
1235	1236	Har	Mongolia	Asia	574.52	2340	4.1	22.515	992.2	80448.2	93.4088	48.2133	1.5	0.335723	12.0712	154.175	118
1243	1244	Lake Tisza	Hungary	Europe	119	228.6	1.9	16.8258	4.7	65561.4	20.5192	47.4979	26.1	0.931335	12.4208	1038.55	3874
1250	1251	Balaton	Hungary	Europe	577.21	1900	3.3	22.5344	1024.1	5746.8	18.0446	46.9117	12.5	0.715975	12.7034	1030.47	3874
1287	1288	Orog	Mongolia	Asia	114.13	478.67	4.2	16.6963	1356.9	12072.6	100.727	45.0562	29.5	0.972976	13.5751	290.668	118
1342	1343	Beysehir	Turkey	Asia	626.91	4159	6.6	22.8814	2019.4	4092.2	31.7177	37.68	4.8	0.65	16.7003	450.837	2769
1360	1361	Kasumigaura	Japan	Asia	168.26	1182.9	7	17.9393	513.6	1425.2	140.509	35.9602	71.1164	1.44038	17.3507	1151.11	4701
1387	1388	Weishan	China	Asia	175.3	517.48	3	18.0759	62.5	27576.2	117.359	34.5962	7.4	0.593706	17.8456	2385.91	19300
1415	1416	Kaoyu	China	Asia	703.14	5554.91	7.9	23.3724	49	171466	119.461	32.5618	20.9465	1.27596	18.549	2351.09	21660.2
1429	1430	Chao	China	Asia	786.91	2070	2.6	23.8642	171.1	10681.8	117.847	31.5899	29.8562	1.7061	18.8705	2371.23	13635.6
1433	1434	Ge	China	Asia	161.56	475.87	2.9	17.805	389	1194.9	119.777	31.494	52.65	5.5395	18.9017	2290.85	20610.7
1435	1436	Shijiu	China	Asia	206.35	756.86	3.7	18.6295	849	774.8	118.77	31.4869	5.9	0.536	18.904	2290.85	13635.6
1437	1438	Yangcheng	China	Asia	124.24	213.59	1.7	16.9605	143.5	1378	120.827	31.3858	13.2	2.452	18.9368	2290.85	20610.7
1457	1458	Liangzi	China	Asia	302.36	2252.43	7.4	19.9939	951.7	1168.3	114.601	30.2595	1.63333	0.429667	19.2952	2675.9	9768.46
1462	1463	Longgan	China	Asia	302.31	1655.15	5.5	19.9933	206.2	3309.4	116.26	30.0145	1.1	0.615	19.3715	2649.59	13635.6
1482	1483	Dian Chi	China	Asia	298.34	5862.52	19.7	19.9444	1540.3	2875.6	102.604	24.7828	58.4	2.465	20.8572	1539.91	3346.43
1656	1657	Vaaldam	South Africa	Africa	287.81	3199	11.1	19.8123	579.2	38545	28.1155	-26.8831	4.85	0.510539	20.8313	452.324	760
1962	1963		United States of America	North America	37.07	76.86	2.1	13.5603	2916.7	81.9	-153.634	70.8491	0.8	0.268204	-1.63047	21.4104	3532.45
1969	1970		United States of America	North America	16.41	35.28	2.2	11.6626	612.2	180.7	-152.949	70.8133	7.35	0.59227	-1.60475	21.4104	3532.45
1974	1975		United States of America	North America	17.24	26.98	1.6	11.7695	2230.9	37.8	-153.094	70.7885	3.46667	0.452833	-1.58694	21.4104	3532.45
1978	1979		United States of America	North America	13.87	29.41	2.1	11.3054	2002	45.1	-153.019	70.7466	13.2	0.730047	-1.55688	21.4104	3532.45
1986	1987		United States of America	North America	22.26	36.1	1.6	12.3393	10.6	17894.2	-152.713	70.7049	1.75	0.354728	-1.52695	21.4104	3532.45
1995	1996		United States of America	North America	17.09	23.83	1.4	11.7505	1094.6	66.9	-152.778	70.6401	1.8	0.358315	-1.48049	21.4104	3532.45
4250	4251		United States of America	North America	12.22	99.91	8.2	11.0435	427.3	165.1	-149.911	61.5205	2.6875	0.413017	4.63697	98.5175	3532.45
4664	4665		Canada	North America	49.19	205.46	4.2	14.2888	89.5	3258.4	-95.4991	60.2487	1.9	0.291	5.42396	122.21	289
4880	4881		Canada	North America	12.76	33.83	2.7	11.1322	43.3	845.9	-95.3564	59.5984	2.6	0.289	5.82018	122.21	289
4979	4980		Canada	North America	22.82	65.89	2.9	12.3962	149	487.3	-95.7536	59.242	1.9	0.308	6.03548	135.387	289
8255	8256		United States of America	North America	18.64	95	5.1	11.9408	266.6	141.3	-122.418	48.7621	2.2	0.426	11.7997	394.61	2001.31
8296	8297	Nelson	United States of America	North America	14.01	97.7	7	11.3264	20559.8	103	-107.523	48.5311	2.1	0.378598	11.9144	365.176	1191.58
8306	8307		United States of America	North America	26.31	35.71	1.4	12.7269	298.4	523.1	-95.9395	48.4897	12.1154	0.708027	11.9349	649.97	3898.18
8371	8372		Canada	North America	67.91	933.87	13.8	15.1673	464.5	2363.2	-91.0178	48.1942	1.2	0.284	12.0807	564.118	1895.53
8372	8373		United States of America	North America	10.96	34	3.1	10.8234	292.4	101	-114.619	48.182	0.5	0.226753	12.0867	289.334	538.259
8386	8387		United States of America	North America	15	98.56	6.6	11.4704	1297.8	80.8	-90.9718	48.127	3	0.430041	12.1137	564.118	1895.53
8408	8409		Canada	North America	11.43	122.64	10.7	10.9078	41.8	3421.5	-91.4339	48.0502	2.2	0.384942	12.1514	631.319	1895.53
8410	8411		United States of America	North America	46.62	297	6.4	14.1477	2186.7	180	-92.8392	48.0413	14.68	0.758292	12.1558	631.319	1895.53
8419	8420		United States of America	North America	17.49	169.35	9.7	11.8009	2156.3	72.7	-91.3747	48.0044	2.3625	0.394866	12.1738	631.319	1895.53
8430	8431		United States of America	North America	15.87	123.11	7.8	11.5906	1214.8	82.2	-90.6198	47.9407	0.4	0.239	12.205	564.118	2122.37
8432	8433		United States of America	North America	22.41	216.83	9.7	12.3547	65.5	2721.2	-91.7646	47.9311	4.76607	0.506565	12.2097	631.319	1895.53
8436	8437		United States of America	North America	29.64	370.85	12.5	13.0106	3232.1	130.7	-92.3283	47.9194	2.4	0.397094	12.2155	631.319	1895.53
8437	8438		United States of America	North America	28.72	274.91	9.6	12.9349	362.9	9446.4	-98.4396	47.9062	41.263	1.09688	12.2219	590.629	3898.18
8454	8455		United States of America	North America	11.96	64.26	5.4	10.9997	3718.6	48	-94.2521	47.7938	15.3268	0.639	12.2768	649.97	1895.53
8462	8463		United States of America	North America	10.44	50.45	4.8	10.7265	2108	72.4	-94.6063	47.7433	25.352	0.921711	12.3015	649.97	3898.18
8478	8479		United States of America	North America	55.84	363.94	6.5	14.628	972.4	626.2	-94.026	47.639	18.3678	0.799612	12.3522	649.97	1895.53
8481	8482		United States of America	North America	11.26	54.48	4.8	10.8776	584.4	261	-94.141	47.6271	20.7125	0.858083	12.358	649.97	1895.53
8483	8484		United States of America	North America	61.15	258.34	4.2	14.8759	2766	650.9	-101.263	47.6029	31.3493	0.747352	12.3698	561.47	2282.37
8495	8496		United States of America	North America	26.07	211.45	8.1	12.7053	314.9	1565.9	-94.8359	47.4937	13.5036	0.736	12.4228	649.97	3273.39
8496	8497		United States of America	North America	13.97	75.96	5.4	11.3204	3151.1	61.3	-94.6502	47.4916	6.2	0.557345	12.4238	649.97	3273.39
8500	8501	Cass Lake	United States of America	North America	76.82	668.16	8.7	15.5172	578.9	2800.8	-94.4857	47.4523	5.15347	0.517035	12.4429	649.97	3273.39
8509	8510		United States of America	North America	16.04	137.78	8.6	11.6135	4595.4	43	-93.7055	47.3882	2.84583	0.328238	12.4739	631.319	3273.39
8519	8520		United States of America	North America	17.12	45.88	2.7	11.7543	582.2	131.1	-93.9063	47.3313	2.43636	0.5625	12.5014	649.97	3273.39
8550	8551		United States of America	North America	12.24	53.52	4.4	11.0469	142.9	764.5	-94.111	47.1098	7.15385	0.586575	12.6082	649.97	3273.39
8555	8556	Moses Lake	United States of America	North America	23.34	61.7	2.6	12.448	29.4	6496.4	-119.33	47.0853	26.1	0.931335	12.62	319.595	2043.97
8556	8557		United States of America	North America	32.35	365.28	11.3	13.2229	303.8	664.8	-68.4098	47.0778	4.33958	0.490657	12.6236	364.442	698.313
8564	8565	Lake Ashtabula	United States of America	North America	19.8	192.4	9.7	12.0749	120.5	9998	-98.0799	47.0363	75.7333	1.34349	12.6436	590.629	3898.18
8566	8567		United States of America	North America	47.41	639.81	13.5	14.1917	132.3	2378.5	-88.4776	47.0273	4.50833	0.49386	12.6479	525.566	696.113
8578	8579		United States of America	North America	23.17	197.16	8.5	12.4312	1178.1	375.7	-94.2161	46.9844	3.96818	0.475224	12.6685	649.97	3273.39
8583	8584		United States of America	North America	20.2	122.57	6.1	12.1196	3345.9	85.1	-94.5317	46.9743	1.96974	0.370036	12.6734	649.97	3273.39
8588	8589		United States of America	North America	12.41	83.94	6.8	11.0751	1669.2	144.1	-95.4117	46.9479	8.73158	0.629854	12.686	649.97	3273.39
8598	8599		United States of America	North America	15.08	29.6	2	11.4816	177.4	458.3	-95.6351	46.8812	10.3368	0.668992	12.7179	649.97	3898.18
8615	8616		United States of America	North America	12.22	51.59	4.2	11.0435	821.4	215.4	-95.8645	46.7864	7.28022	0.590255	12.7633	649.97	3898.18
8616	8617	Sandy Lake Reservoir	United States of America	North America	29.72	97.9	3.3	13.0171	91.3	1106.2	-93.3215	46.7836	8.06667	0.608852	12.7646	700.184	3273.39
8621	8622		United States of America	North America	14.15	45.06	3.2	11.3472	1998.2	91.3	-96.0574	46.7415	4.20149	0.485022	12.7847	666.839	3898.18
8625	8626		United States of America	North America	18.39	47.47	2.6	11.911	1394.6	525.8	-99.5443	46.6855	12.7	0.720046	12.8115	595.706	2282.37
8628	8629		United States of America	North America	16.38	86.7	5.3	11.6586	496.8	620.4	-96.0128	46.6776	5.15929	0.521938	12.8152	804.204	3898.18
8629	8630	Pine River Reservoir	United States of America	North America	51.33	231.5	4.5	14.4019	358.4	1441.6	-94.1121	46.6701	3.9996	0.475022	12.8188	804.204	3273.39
8638	8639		United States of America	North America	34.64	210	6.1	13.3913	5856.8	84.9	-94.1766	46.6129	3.20958	0.440424	12.8461	804.204	3273.39
8640	8641		United States of America	North America	24.06	216.17	9	12.5181	6988.8	118.8	-95.9802	46.6045	10.06	0.650533	12.85	804.204	3898.18
8643	8644		United States of America	North America	18.7	113	6	11.9479	217.4	1430.2	-95.5005	46.5908	11.4271	0.684172	12.8566	804.204	3898.18
8644	8645		United States of America	North America	52.64	340.4	6.5	14.4692	434.2	392.3	-89.5494	46.5864	9.6	0.642903	12.8587	810.975	2122.37
8647	8648		United States of America	North America	20.71	110	5.3	12.1757	335	177.1	-68.3252	46.5575	2.8	0.419572	12.8724	420.791	698.313
8652	8653		United States of America	North America	11.63	94.66	8.1	10.9429	358.1	150.9	-69.6165	46.5293	2.1	0.378598	12.8858	567.47	698.313
8657	8658		United States of America	North America	16.23	68.88	4.2	11.6388	1454.8	167.9	-95.7855	46.5107	6.08571	0.553653	12.8947	804.204	3898.18
8662	8663		United States of America	North America	10.47	44.25	4.2	10.7322	2681.2	40	-94.1698	46.4902	4.92368	0.513296	12.9044	804.204	3273.39
8664	8665		United States of America	North America	16.95	194.61	11.5	11.7327	213.1	527	-88.0705	46.4829	3.33333	0.445554	12.9079	728.884	2228.54
8666	8667		United States of America	North America	21.1	96.6	4.6	12.2178	149.7	1738.9	-95.5713	46.4747	7.76044	0.593898	12.9118	804.204	3898.18
8667	8668	Dead Lake	United States of America	North America	28.77	123.6	4.3	12.9391	1238.6	355.4	-95.7229	46.4646	7.30152	0.590871	12.9166	804.204	3898.18
8669	8670		United States of America	North America	24.54	186.25	7.6	12.564	4758.6	97.6	-94.2395	46.452	5.05932	0.518303	12.9225	804.204	3273.39
8673	8674	Superior Falls	United States of America	North America	12.95	67.8	5.2	11.1627	236.6	195.5	-90.2256	46.4253	18.5	0.823598	12.9352	810.975	2122.37
8674	8675	Gull Lake Reservoir	United States of America	North America	44.44	92.9	2.1	14.0229	312.8	755.1	-94.358	46.4147	11.5707	0.667501	12.9403	804.204	3273.39
8679	8680		United States of America	North America	55.8	687.3	12.3	14.6261	711.6	2741	-95.7345	46.3618	6.02727	0.550439	12.9653	804.204	3898.18
8683	8684		United States of America	North America	16.92	158.24	9.4	11.7288	427.5	216.9	-69.4957	46.3339	2.22	0.292	12.9785	567.47	854.388
8688	8689		United States of America	North America	21.98	152.88	7	12.3105	1075	439.6	-95.6735	46.3055	3.52603	0.455588	12.9919	804.204	3898.18
8690	8691		United States of America	North America	10.57	35.8	3.4	10.7511	112.6	177.8	-68.8388	46.2994	4.79167	0.508337	12.9948	567.47	698.313
8700	8701		United States of America	North America	41.48	34.5	0.8	13.8452	74.2	277.3	-85.8505	46.2467	4.43	0.494132	13.0197	696.016	1190.67
8702	8703		United States of America	North America	10.54	87.1	8.3	10.7455	2585	85	-94.5853	46.2197	7.10625	0.585178	13.0325	804.204	3273.39
8703	8704		United States of America	North America	12.09	24.3	2	11.0217	184.4	116.7	-91.1264	46.2096	13.7205	0.732536	13.0373	810.975	4074.28
8705	8706	Georgetown Lake	United States of America	North America	10.35	61.7	6	10.7094	1093.6	134.7	-113.278	46.2086	1.6	0.343553	13.0378	269.199	538.259
8707	8708		United States of America	North America	15.02	13	0.9	11.4732	58.5	124.1	-89.4588	46.2046	12.75	0.695618	13.0396	810.975	2122.37
8708	8709		United States of America	North America	16.39	93.79	5.7	11.66	569.8	102.7	-85.7437	46.2047	4.7	0.499525	13.0396	696.016	1190.67
8709	8710		United States of America	North America	18.52	128	6.9	11.9265	152.4	483.5	-69.5615	46.194	4.6	0.500978	13.0446	567.47	854.388
8714	8715	Michigamme Reservoir	United States of America	North America	18.98	154.6	8.1	11.9808	71.2	1655.1	-88.238	46.1615	2.54	0.403943	13.06	728.884	2228.54
8715	8716		United States of America	North America	10.29	31.39	3	10.6979	599.5	111.2	-93.9429	46.151	9.88289	0.648604	13.0649	804.204	3273.39
8716	8717		United States of America	North America	18.52	180.29	9.7	11.9265	84	1277.6	-68.7896	46.1443	2.6	0.408611	13.0681	567.47	854.388
8717	8718	Chamberlain Lake	United States of America	North America	52.48	129.8	2.5	14.461	124.5	648.1	-69.1309	46.1429	2.96	0.301	13.0687	567.47	854.388
8718	8719		United States of America	North America	17.75	208.33	11.7	11.8332	1333.7	102.8	-89.1511	46.1218	7.00125	0.577435	13.0787	810.975	4074.28
8722	8723	Nelson Lake	United States of America	North America	10.51	46.9	4.5	10.7398	432.5	137.7	-91.5104	46.0979	17.6289	0.809532	13.0899	832.051	4074.28
8728	8729		United States of America	North America	17.14	101.44	5.9	11.7569	3173.3	104	-95.7718	46.0739	18.1933	1.09703	13.1012	804.204	5633.79
8729	8730		United States of America	North America	14.93	71.61	4.8	11.4604	1480.1	159.6	-95.8225	46.0719	23.905	0.902564	13.1022	804.204	5633.79
8730	8731	Turtle Flambeau Flowage	United States of America	North America	60.38	294.8	4.9	14.8411	143.8	1536.6	-90.2257	46.0693	5.26875	0.518904	13.1034	810.975	4074.28
8735	8736		United States of America	North America	15.24	167.73	11	11.5041	1113.8	99.3	-89.7016	46.0349	3.00263	0.335436	13.1196	810.975	4074.28
8739	8740		United States of America	North America	13.97	137.53	9.8	11.3204	1392.7	70.1	-89.1698	46.0239	4.24381	0.261	13.1248	810.975	4074.28
8742	8743	Indian Lake	United States of America	North America	34.73	42.9	1.2	13.3977	65.9	784.5	-86.2902	45.9928	4.03333	0.474456	13.1394	728.884	1190.67
8746	8747	Brevoort Lake	United States of America	North America	17.03	59.3	3.5	11.7429	336.3	151.8	-84.9259	45.9828	2.57778	0.404043	13.1441	696.016	1190.67
8747	8748		United States of America	North America	25.1	23	0.9	12.6165	125.5	408.9	-95.3365	45.9817	6.17181	0.457123	13.1446	804.204	3273.39
8748	8749		United States of America	North America	13.52	123.46	9.1	11.252	2910.2	48.9	-91.3152	45.9786	1.46429	0.332846	13.1461	832.051	4074.28
8752	8753		United States of America	North America	10.37	64.59	6.2	10.7132	534.4	89.3	-89.8938	45.9612	3.07675	0.428803	13.1542	810.975	4074.28
8754	8755		United States of America	North America	16.68	87.64	5.3	11.6979	1141	187.6	-95.4162	45.9538	4.75098	0.506791	13.1577	804.204	3273.39
8759	8760		United States of America	North America	12.32	127.48	10.3	11.0602	2815.8	52.8	-91.3893	45.9278	2.91111	0.425445	13.1699	832.051	4074.28
8760	8761		United States of America	North America	13.75	97.04	7.1	11.2872	441.6	163.5	-89.8282	45.9248	2.22692	0.386618	13.1713	810.975	4074.28
8765	8766		United States of America	North America	23.45	113.44	4.8	12.4588	886.6	256.1	-95.0983	45.8943	25.4677	0.923211	13.1856	804.204	3273.39
8772	8773		United States of America	North America	20.7	239.56	11.6	12.1746	956.8	296.9	-91.3937	45.8777	4.42629	0.494137	13.1934	832.051	4074.28
8774	8775		United States of America	North America	15.43	142.55	9.2	11.5305	1718.7	71.1	-89.6855	45.8493	1.49345	0.331699	13.2067	810.975	4074.28
8776	8777		United States of America	North America	11.32	54.81	4.8	10.8883	23.6	1936.9	-89.5436	45.8355	10.4071	0.670614	13.2132	810.975	4074.28
8783	8784		United States of America	North America	14.59	63.01	4.3	11.4117	3574.8	39.7	-95.3865	45.7633	16.3092	0.787341	13.247	804.204	5633.79
8786	8787		United States of America	North America	10.39	50.86	4.9	10.717	966.5	68	-91.9185	45.7432	13.764	0.733093	13.2564	832.051	4074.28
8788	8789		United States of America	North America	34.42	108.1	3.1	13.3755	199.9	272.6	-68.7328	45.7409	1.9	0.134	13.2574	557.386	854.388
8793	8794		United States of America	North America	19.12	82.8	4.3	11.9971	71.7	985.8	-89.8495	45.7071	22.7922	0.867312	13.2732	810.975	4074.28
8798	8799		United States of America	North America	11.62	41.04	3.5	10.9412	372	156	-93.0203	45.6802	44.4147	1.1261	13.2858	832.051	4074.28
8801	8802		United States of America	North America	12.32	17.2	1.4	11.0602	44.2	197.6	-69.4438	45.6684	2.53333	0.1645	13.2913	567.47	2392.16
8803	8804		United States of America	North America	63.34	139.8	2.2	14.9731	223	340	-67.7355	45.6598	1.48333	0.334265	13.2953	420.791	3803.02
8804	8805		United States of America	North America	29.08	349.1	12	12.9648	118.5	1855	-69.8122	45.6589	2.75	0.41688	13.2957	567.47	2392.16
8806	8807	Elbow Lake	United States of America	North America	78.48	484.4	6.2	15.5787	58.6	4974.7	-68.7825	45.6341	2.3	0.391103	13.3073	567.47	854.388
8818	8819	Mullet Lake	United States of America	North America	67.14	826.27	12.3	15.1353	439.2	2277.6	-84.4868	45.576	1.44167	0.329766	13.3344	696.016	1190.67
8821	8822		United States of America	North America	68.09	264.5	3.9	15.1747	137.2	1058	-67.4259	45.5699	3.38182	0.232	13.3372	420.791	3803.02
8823	8824		United States of America	North America	41.04	129.6	3.2	13.8179	152.6	1458.8	-84.3932	45.5506	1.8725	0.358516	13.3462	696.016	1190.67
8824	8825		United States of America	North America	27.7	122.07	4.4	12.8487	193.8	331.5	-67.8396	45.535	3.2	0.287	13.3535	420.791	854.388
8825	8826		United States of America	North America	13.76	61.6	4.5	11.2887	1233.5	53.9	-89.2052	45.5257	13.3077	0.732169	13.3578	810.975	4074.28
8831	8832	Harris	United States of America	North America	12.66	133.2	10.5	11.116	22.1	3589.8	-69.8645	45.4615	1.66667	0.307	13.3877	567.47	2392.16
8833	8834		United States of America	North America	11.32	52.69	4.7	10.8883	43.9	2295	-94.4243	45.4506	58.8351	1.2398	13.3927	804.204	3273.39
8843	8844		United States of America	North America	22.12	123.9	5.6	12.325	2146.8	119.8	-83.5593	45.3297	1.49167	0.331501	13.4488	683.546	890.45
8844	8845		United States of America	North America	12.15	71.9	5.9	11.0318	341.5	402.9	-94.1188	45.3266	15.633	0.775521	13.4502	804.204	3273.39
8846	8847		United States of America	North America	27.46	27.1	1	12.828	142.1	92	-68.9039	45.3262	1.7	0.171	13.4504	567.47	854.388
8848	8849		United States of America	North America	11.77	92.23	7.8	10.9671	204	821.8	-94.6937	45.3156	11.5635	0.692301	13.4553	804.204	3273.39
8851	8852	Big Stone Lake	United States of America	North America	44.63	252.9	5.7	14.034	520.1	1884	-96.4494	45.3039	42.7	1.11038	13.4607	711.606	5633.79
8854	8855		Canada	North America	14.68	91.76	6.3	11.4247	232.8	187.5	-72.5107	45.2848	5	0.516124	13.4696	743.667	3399.72
8857	8858		United States of America	North America	24.76	185	7.5	12.5847	102.6	843.3	-69.1177	45.2697	1.83333	0.360671	13.4766	567.47	854.388
8859	8860		United States of America	North America	21.83	154.15	7.1	12.2949	712.8	394.4	-94.8692	45.265	5.32203	0.52776	13.4788	804.204	3273.39
8867	8868		United States of America	North America	11.48	56.7	4.9	10.9166	5	11997.4	-91.1261	45.2245	12.5435	0.716864	13.4975	810.975	4074.28
8873	8874		United States of America	North America	10.25	39.4	3.8	10.6902	118.8	359	-90.7093	45.2009	25.3875	0.920131	13.5084	810.975	4074.28
8877	8878	Marsh Lake	United States of America	North America	17.56	112.2	6.4	11.8097	52.8	7210.8	-96.0911	45.1742	57.0667	1.23158	13.5207	804.204	5633.79
8879	8880		United States of America	North America	20.66	98.05	4.7	12.1702	1247	162.8	-83.4384	45.1654	1.73333	0.353141	13.5248	683.546	890.45
8889	8890		United States of America	North America	26.68	23.4	0.9	12.7598	94.9	125.2	-67.3552	45.0405	3.38667	0.192	13.5824	420.791	3803.02
8891	8892	Lac Qui Parle Reservoir	United States of America	North America	23.37	151.5	6.5	12.4509	45.7	10135.6	-95.8741	45.0274	60.2962	1.25596	13.5884	804.204	5633.79
8892	8893		United States of America	North America	28.64	49.5	1.7	12.9283	229.7	432.2	-83.7927	45.0217	5.84	0.545025	13.591	696.016	890.45
8893	8894		United States of America	North America	22.88	116.26	5.1	12.4022	286.8	206.8	-67.5854	45.0153	3.4125	0.34	13.594	420.791	3803.02
8894	8895		United States of America	North America	11.44	107.3	9.4	10.9096	351.4	365.4	-85.7563	45.0139	1.2	0.310003	13.5946	696.016	2651.63
8897	8898		United States of America	North America	10.14	58.2	5.7	10.6688	285.4	364.3	-94.9122	44.9912	21.9405	0.875337	13.605	804.204	3273.39
8900	8901		United States of America	North America	22.44	159.14	7.1	12.3577	642.7	293.3	-85.7102	44.9771	2	0.372057	13.6115	696.016	2651.63
8901	8902		United States of America	North America	19.51	80.28	4.1	12.042	134.3	280.7	-68.8161	44.9695	5.68571	0.46028	13.615	567.47	854.388
8902	8903		United States of America	North America	25.49	48.3	1.9	12.6526	89.4	265.4	-70.7679	44.9642	2.02143	0.263779	13.6175	567.47	2392.16
8905	8906		United States of America	North America	31.11	209.36	6.7	13.1276	1252.9	307	-93.4855	44.953	25.1161	1.10607	13.6226	832.051	3273.39
8907	8908		United States of America	North America	18.82	71.29	3.8	11.962	5612.8	79.3	-97.1747	44.9419	7.5	0.596559	13.6277	711.606	4220.12
8908	8909		United States of America	North America	12.48	29	2.3	11.0866	251.8	56	-67.387	44.9391	4	0.476582	13.629	420.791	3803.02
8914	8915		Canada	North America	16.31	123.3	7.6	11.6494	210.9	234	-64.041	44.926	0.3	0.21	13.635	378.089	289
8916	8917	Great Moose Lake	United States of America	North America	14.64	33.2	2.3	11.4189	26.6	583.6	-69.472	44.9031	4.3	0.489054	13.6455	567.47	2392.16
8917	8918		United States of America	North America	43.23	466.45	10.8	13.9515	435	1332.1	-85.4078	44.8977	1.56667	0.32225	13.648	696.016	1190.67
8922	8923	Mooselookmeguntic Lake	United States of America	North America	59.49	236.9	4	14.8004	125.8	999.5	-70.8634	44.8806	4.26111	0.340402	13.6559	567.47	2392.16
8925	8926		United States of America	North America	34.98	70.3	2	13.4155	343.6	422.2	-83.5969	44.8555	1.40373	0.275131	13.6674	683.546	890.45
8926	8927		United States of America	North America	12.18	72.29	5.9	11.0368	3169.2	42.4	-93.7699	44.8536	14.5035	0.755023	13.6682	804.204	5633.79
8930	8931		United States of America	North America	17.88	17.4	1	11.8492	26.2	319.3	-69.274	44.8408	21.1723	0.66625	13.6741	567.47	2392.16
8938	8939		United States of America	North America	24.8	108.1	4.4	12.5885	955.8	151.8	-88.5638	44.7947	13.4455	0.734867	13.6952	728.884	2228.54
8939	8940		United States of America	North America	31.75	147.1	4.6	13.1772	27.5	2682.8	-71.1174	44.788	3.5	0.454384	13.6983	567.47	2392.16
8943	8944		United States of America	North America	21.05	40.6	1.9	12.2124	168.7	113.1	-67.3607	44.7574	4.87143	0.369	13.7123	420.791	3803.02
8945	8946		United States of America	North America	16.03	167.7	10.5	11.6122	202.9	946.2	-89.7904	44.7313	60.1648	1.25506	13.7243	810.975	4074.28
8946	8947		United States of America	North America	11.41	100.77	8.8	10.9043	1851.3	65.1	-85.7635	44.6946	1.71481	0.35216	13.741	696.016	2651.63
8951	8952		United States of America	North America	19.33	164.1	8.5	12.0213	14	12823.7	-89.6521	44.6688	38.05	1.06558	13.7528	810.975	4074.28
8956	8957		United States of America	North America	39.45	33.5	0.8	13.7173	370	109	-86.1489	44.6367	0.917188	0.279774	13.7675	696.016	2651.63
8961	8962		United States of America	North America	25.11	189.23	7.5	12.6175	838.2	242.3	-111.374	44.6099	6.9	0.579053	13.7797	269.199	1924.9
8966	8967		United States of America	North America	35.7	178.9	5	13.4662	71.7	1187	-68.4424	44.5892	4.3	0.343	13.7891	420.791	3803.02
8968	8969		United States of America	North America	11	108.92	9.9	10.8307	643.2	72.7	-68.5104	44.564	2.95556	0.334057	13.8006	420.791	3803.02
8972	8973	Messalonskee Lake	United States of America	North America	15.18	145.9	9.6	11.4957	138.9	459	-69.7244	44.5403	3.88846	0.359708	13.8114	567.47	2392.16
8975	8976		United States of America	North America	33.91	54.1	1.6	13.3386	112	212.7	-69.8768	44.5271	4.55	0.37623	13.8174	567.47	2392.16
8985	8986		United States of America	North America	14.81	164.42	11.1	11.4433	750.4	92.6	-69.5979	44.4437	12.3	0.711862	13.8553	567.47	2392.16
8987	8988		United States of America	North America	40.65	24.4	0.6	13.7936	334.2	112.7	-84.6729	44.4355	0.844385	0.269635	13.8591	696.016	2242.13
8991	8992		United States of America	North America	10.05	27.63	2.7	10.6513	195.3	258.7	-84.4507	44.3982	2.33333	0.522271	13.876	696.016	2527.99
8992	8993	Houghton Lake	United States of America	North America	80.24	456.35	5.7	15.6427	1331.8	553.7	-84.7854	44.3979	6.64464	0.585908	13.8761	696.016	2242.13
9000	9001		United States of America	North America	15.67	179.54	11.5	11.5635	359.4	214.5	-70.114	44.3232	6.72372	0.421152	13.9101	567.47	2392.16
9006	9007	Number 8	United States of America	North America	20.88	82.6	4	12.1941	102.3	340.6	-69.8936	44.2815	8.9	0.634167	13.9289	588.613	2392.16
9007	9008		United States of America	North America	11.58	108.96	9.4	10.9342	305.3	350.5	-110.634	44.2791	0.7	0.255712	13.93	332.587	1924.9
9010	9011	Upper Saranac Lake	United States of America	North America	18.42	87.5	4.8	11.9146	283.8	162.2	-74.2998	44.2537	4.2	0.484961	13.9415	700.986	3399.72
9011	9012		United States of America	North America	10.36	28.79	2.8	10.7113	284.3	131.6	-85.461	44.243	10.8286	0.669083	13.9464	891.724	2242.13
9013	9014		United States of America	North America	24.63	74	3	12.5725	87.7	385.3	-74.8462	44.2215	2	0.372057	13.9561	903.826	2208.1
9016	9017		United States of America	North America	10.78	27.1	2.5	10.7903	58.6	147.1	-70.9383	44.1452	2.6	0.408611	13.9905	633.815	3616.69
9018	9019	Fern Ridge Lake	United States of America	North America	26.69	149.3	5.6	12.7607	74.4	686.5	-123.297	44.1175	6.2	0.557345	14.003	329.354	3283.17
9020	9021		United States of America	North America	14.66	37.1	2.5	11.4218	171.3	469.7	-95.6907	44.0827	41.2226	1.0965	14.0188	1023.06	5606.72
9021	9022		United States of America	North America	17.66	175.8	10	11.8221	402.4	179.6	-69.529	44.0646	4.8	0.508652	14.0269	633.815	2310.14
9024	9025		United States of America	North America	18.41	126.4	6.9	11.9134	335.2	492.3	-86.4925	44.0361	5.7	0.540296	14.0397	1031.16	2651.63
9029	9030		United States of America	North America	23.63	22.6	1	12.4764	25.7	321.5	-70.5812	43.9439	2.9	0.424864	14.0812	633.815	2923.29
9038	9039		United States of America	North America	31.34	49.3	1.6	13.1455	270.6	257.9	-88.9649	43.8436	10.5374	0.646467	14.1263	963.338	2228.54
9040	9041		United States of America	North America	12.86	100.59	7.8	11.1483	54.4	804.5	-71.1123	43.7844	2.4	0.397094	14.1528	633.815	3616.69
9055	9056	Lake Lowell	United States of America	North America	27.75	208.5	7.5	12.853	4750.4	159.7	-116.731	43.5846	7.8	0.604976	14.2421	127.827	2003.8
9061	9062	Winnisquam Lake	United States of America	North America	16.84	41	2.4	11.7185	19.6	1116.1	-71.531	43.4813	7.08333	0.553912	14.2881	883.328	2759.12
9064	9065		United States of America	North America	21.3	48.42	2.3	12.2391	571.9	189.7	-95.1039	43.4456	17.837	1.1583	14.3039	1023.06	4220.12
9067	9068	Lake Sunapee	United States of America	North America	15.77	50.4	3.2	11.5771	258.3	119.8	-72.0796	43.3865	1.72764	0.353092	14.3302	883.328	2385.38
9073	9074	Sacandaga Reservoir	United States of America	North America	97.56	976.9	10	16.2187	168.4	2733.9	-73.9246	43.3189	5.48148	0.7025	14.3602	903.826	2945.95
9077	9078		United States of America	North America	16.49	81.76	5	11.6731	15.6	6942.3	-86.326	43.2322	12.8172	0.716454	14.3985	1029.59	2242.13
9082	9083		United States of America	North America	14.67	89.14	6.1	11.4232	1713.9	68.2	-93.3872	43.1205	46.5214	2.80098	14.4479	994.555	6396.86
9083	9084		United States of America	North America	11.59	68.08	5.9	10.9359	47.4	767.9	-76.2385	43.1138	4.6	0.481796	14.4509	903.826	2776.07
9085	9086	Tenny Park Locks	United States of America	North America	41.12	197.4	4.8	13.8229	377.8	640.1	-89.3778	43.087	8.72611	0.628646	14.4627	963.338	4074.28
9086	9087		United States of America	North America	13.32	88.59	6.6	11.221	149.6	729	-89.3398	43.0533	17.6279	0.784001	14.4775	963.338	4074.28
9090	9091		United States of America	North America	12.54	68.85	5.5	11.0965	87.2	986.7	-89.2238	42.9645	40.7308	1.04375	14.5166	963.338	4074.28
9093	9094		United States of America	North America	34.27	135.7	4	13.3647	417	190.3	-76.4271	42.9432	0.88131	0.272621	14.526	907.812	2776.07
9094	9095	Fremont Lake	United States of America	North America	19.61	38.1	1.9	12.0534	258	261.6	-109.835	42.9069	1.7	0.338408	14.5419	294.654	390.605
9095	9096		United States of America	North America	26.62	79.2	3	12.7545	97.6	510.1	-76.5399	42.9014	3.09917	0.573703	14.5443	907.812	2776.07
9104	9105	Lake Walcott	United States of America	North America	30.52	117.4	3.8	13.0812	5	46102.1	-113.484	42.6676	12.9	0.724076	14.6467	273.225	1924.9
9105	9106		United States of America	North America	46.32	203.5	4.4	14.1308	401.3	454.4	-77.0621	42.6567	1.3	0.318994	14.6515	907.812	2776.07
9106	9107		United States of America	North America	11.85	32.87	2.8	10.9809	882.6	72.6	-95.1823	42.6157	20.6179	1.33921	14.6694	1023.06	5606.72
9108	9109		United States of America	North America	10.56	45.13	4.3	10.7492	822.5	70	-85.5279	42.5915	3.15	0.437487	14.6799	1002.62	5866.03
9109	9110		United States of America	North America	21.35	49.3	2.3	12.2444	756.8	77.9	-88.4357	42.5886	4.47093	0.493678	14.6812	1031.16	5447.82
9128	9129	Chautauqua Lake	United States of America	North America	53.34	144.4	2.7	14.5046	268.9	480.5	-79.2441	42.094	31.2	0.977508	14.8955	1127.42	2834.02
9131	9132	Fontenelle	United States of America	North America	31.32	185.6	5.9	13.144	38	10840	-110.066	42.0284	0.1	0.127609	14.9238	294.654	390.605
9154	9155		United States of America	North America	11.13	35.91	3.2	10.8543	567	70.5	-85.7313	41.4097	1.5	0.335723	15.1881	1032.76	5120.84
9155	9156	Willard	United States of America	North America	39.39	244.6	6.2	13.7134	2983.2	177.6	-112.13	41.377	14.8	0.7605	15.202	275.569	952.307
9159	9160	Mosquito Creek Lake	United States of America	North America	28.47	222	7.8	12.914	704.2	237.6	-80.7563	41.3022	15.4571	0.733286	15.2336	1126.04	2834.02
9167	9168	Lake Arthur	United States of America	North America	11.76	120.9	10.3	10.9654	613.7	133.3	-80.1211	40.9622	43	1.11316	15.3769	1126.04	2834.02
9168	9169	Rathbun Lake	United States of America	North America	50.59	680.9	13.5	14.3632	662.1	1425.7	-92.8814	40.8315	21.5489	1.36013	15.4316	874.172	4419.07
9182	9183		United States of America	North America	17.55	86.2	4.9	11.8084	276.1	296.8	-83.897	40.4786	54.375	1.24967	15.5786	1032.76	3859.72
9186	9187	Sanborn Draw	United States of America	North America	15.14	116.6	7.7	11.4901	11436.8	343.8	-104.24	40.3313	34.3667	1.01559	15.6396	492.327	2707.04
9197	9198		United States of America	North America	10.82	24.7	2.3	10.7977	497.2	51.4	-82.4812	39.9271	23.9	0.899414	15.8059	984.585	2834.02
9218	9219	Smithville Lake	United States of America	North America	24.66	304.1	12.3	12.5753	877.9	528.8	-94.555	39.398	20.25	0.850622	16.021	944.611	5563.39
9228	9229	Monroe Lake	United States of America	North America	40.19	544	13.5	13.7645	497	1116.7	-86.5005	39.0079	5.1	0.174565	16.1779	982.189	5543.37
9238	9239	Carlyle Lake	United States of America	North America	90.94	514.7	5.7	16.0092	101.9	7000	-89.351	38.6197	60.2833	1.25594	16.3324	969.761	4047.99
9245	9246	Patoka Lake	United States of America	North America	32.96	372.1	11.3	13.2687	845.3	433.8	-86.706	38.434	12.3233	0.1939	16.4058	982.189	5543.37
9248	9249		United States of America	North America	11.88	53.7	4.5	10.986	1631.3	30.8	-87.7753	38.3587	24.8	0.914492	16.4355	982.189	5543.37
9250	9251		United States of America	North America	10.65	17.23	1.6	10.7661	199468	28	-102.739	38.3219	9.2	0.641722	16.4499	484.856	2401.88
9263	9264	Rend Lake	United States of America	North America	73.03	749.8	10.3	15.3726	744.1	1267.5	-88.9689	38.0374	45.5923	1.13668	16.5614	969.761	4047.99
9269	9270	Cheney	United States of America	North America	39.29	187.2	4.8	13.707	253.4	2553.1	-97.8021	37.724	12.6865	0.678589	16.6833	835.132	2401.88
9270	9271	Crab Orchard Lake	United States of America	North America	27.92	204.8	7.3	12.8675	380.4	526.3	-89.1505	37.7196	75.2875	1.35971	16.685	969.761	4047.99
9307	9308	Lake Gaston	United States of America	North America	68.84	632.8	9.2	15.2055	26	21809.5	-77.8119	36.4969	13.0067	0.725942	17.1509	786.364	2826.12
9314	9315	Skiatook Lake	United States of America	North America	34.98	400	11.4	13.4155	711.8	914.1	-96.0903	36.3505	4.2	0.484961	17.2057	883.619	2692.63
9337	9338		United States of America	North America	12.94	75.91	5.9	11.1611	146.5	617.7	-79.0093	35.7945	50.95	1.1827	17.4118	820.072	8350.97
9361	9362	Fort Cobb	United States of America	North America	14.41	89.5	6.2	11.3855	833.4	793.3	-98.4563	35.1646	62.6	1.27297	17.6416	770.479	1996.33
9367	9368	Nickajack Lake	United States of America	North America	39.05	310.3	7.9	13.6915	2.6	56567.5	-85.6182	35.0019	2.7	0.414157	17.7003	763.236	3388.9
9372	9373		United States of America	North America	34.99	272.6	7.8	13.4162	707.4	352.3	-92.4897	34.8562	19.2014	0.751863	17.7527	793.341	3527.68
9386	9387	Lake Hamilton	United States of America	North America	21.07	225.9	10.7	12.2146	44.7	3763.7	-93.028	34.4433	5	0.516124	17.8999	793.341	3101.01
9396	9397		United States of America	North America	11.18	50.04	4.5	10.8633	63.5	11967	-113.597	34.2369	6.6	0.569932	17.9728	259.03	332.792
9451	9452	West Point Lake	United States of America	North America	89.93	746.3	8.3	15.9762	54.1	8902.8	-85.1928	32.9246	7.75208	0.517232	18.4266	554.256	3011.15
9452	9453	Caballo	United States of America	North America	28.27	285.6	10.1	12.8972	84.3	80216.7	-107.294	32.8984	17.05	0.799933	18.4355	246.933	390.233
9456	9457	Lake Fork Reservoir	United States of America	North America	93.17	1293.3	13.9	16.0811	995.8	1246.8	-95.5319	32.8114	12	0.703338	18.465	901.588	2976.68
9459	9460	Lake Ray Hubbard	United States of America	North America	79.89	719.9	9	15.6301	422.8	2889.5	-96.502	32.8027	4.5	0.493574	18.4679	775.851	2681.71
9469	9470	Lake J.B. Thomas	United States of America	North America	39.22	444.1	11.3	13.7025	131796	6239.6	-101.137	32.5851	10.375	0.666734	18.5412	492.406	2237.98
9472	9473	Cross Lake	United States of America	North America	26.22	265.2	10.1	12.7188	375	667.4	-93.8031	32.5138	37.9667	1.0215	18.5651	901.588	2714.17
9482	9483	Caney Lake	United States of America	North America	19.21	154.2	8	12.0075	830.1	123.2	-92.4939	32.2232	12.3222	0.705249	18.6621	717.97	3101.01
9499	9500	Catahoula Lake	United States of America	North America	62.41	165.84	2.7	14.9321	13.9	7445.8	-92.116	31.481	4.46667	0.493584	18.9059	599.211	3101.01
9501	9502		United States of America	North America	11.63	68.28	5.9	10.9429	380.5	117.5	-92.7121	31.3867	16.8	0.795724	18.9365	599.211	2714.17
9513	9514	Lake Buchanan	United States of America	North America	80.48	1211.3	15.1	15.6514	408.3	79271.9	-98.4158	30.7576	10.65	0.662347	19.1383	746.483	631.578
9515	9516	Lake Seminole	United States of America	North America	83.51	501	6	15.7587	9	44603.3	-84.8661	30.708	6.43333	0.560854	19.154	515.898	3011.15
9524	9525	Lake Talquin	United States of America	North America	28.87	185	6.4	12.9474	34.6	4429.9	-84.647	30.3908	61.1	1.26199	19.2541	515.898	2545.32
9539	9540		United States of America	North America	37.3	347.6	9.3	13.5758	51	7231	-95.1328	29.9206	33.2444	0.597778	19.4006	847.498	3494.11
9552	9553		United States of America	North America	14.44	80.15	5.6	11.3899	2454.2	42.1	-82.0877	29.7544	29.3	0.970615	19.4518	605.088	2973.52
9560	9561	Crescent Lake	United States of America	North America	69.05	400.72	5.8	15.2141	383.6	1444.9	-81.5562	29.5395	52.5	1.19504	19.5177	605.088	3326.37
9561	9562	Lake Oklawaha	United States of America	North America	18.56	160.4	8.6	11.9313	23.9	7314.9	-81.807	29.5078	41	1.09438	19.5274	605.088	3326.37
9565	9566		United States of America	North America	20.34	94.95	4.7	12.1351	41.9	2511.5	-82.1529	29.4388	35.7	1.04159	19.5484	605.088	3326.37
9592	9593		United States of America	North America	15.68	68.19	4.3	11.5648	368.8	182	-81.7674	28.9256	49.2	1.16802	19.7033	572.965	3326.37
9593	9594		United States of America	North America	30.1	252	8.4	13.0477	70.1	3535.9	-96.5729	28.8903	5.455	0.531091	19.7139	541.229	2969.9
9595	9596		United States of America	North America	33.18	201.52	6.1	13.285	30.3	7105.5	-81.3181	28.8345	27.75	0.95191	19.7305	541.069	3326.37
9596	9597	Lake Harris	United States of America	North America	72.33	558.45	7.7	15.3452	327.6	1637.8	-81.8741	28.8043	27.6	0.950111	19.7395	572.965	3326.37
9607	9608		United States of America	North America	11.92	90	7.5	10.9929	1516.3	63	-81.216	28.1902	4.9	0.512413	19.9207	425.297	3859.2
9608	9609		United States of America	North America	10.59	14.77	1.4	10.7549	4.6	3228.8	-80.7555	28.1677	5.4	0.530509	19.9272	425.297	3326.37
9611	9612	Tohopekaliga Lake	United States of America	North America	64.49	344.1	5.3	15.023	375.1	1047.5	-81.351	28.1414	11.3	0.690623	19.9349	572.965	3859.2
9620	9621		United States of America	North America	28.63	159.81	5.6	12.9274	672.6	249.3	-81.4034	27.8462	29	0.967053	20.0205	572.965	3859.2
9626	9627		United States of America	North America	13.68	66.23	4.8	11.2765	352.1	198.5	-81.4771	27.7232	19.5	0.839232	20.0559	572.965	3859.2
9635	9636	Istokpoga Lake	United States of America	North America	91	219.13	2.4	16.0112	149.3	1685.8	-81.2521	27.3354	43	1.11316	20.1665	554.957	3859.2
12808	12809		Sweden	Europe	23.14	167.22	7.2	12.4282	1897.5	138.7	18.6507	59.8486	4.50455	0.491288	5.66823	621.742	754
13181	13182		Sweden	Europe	24.63	131.65	5.3	12.5725	301.8	372.6	13.5021	55.8724	3.8	0.7	8.00868	1273.52	754
13215	13216		Sweden	Europe	11.78	92.33	7.8	10.9689	185.8	450.3	13.5576	55.7009	2.8	1.1	8.10605	1273.52	754
13368	13369	Erne	United Kingdom	Europe	98.32	1168.68	11.9	16.242	117.7	4306.5	-8.02983	54.4734	0.4	0.3	8.79454	443.044	6231
13430	13431		Germany	Europe	31.52	131.65	4.2	13.1595	143	1194.6	12.8937	53.8473	12.9	0.0016	9.13988	1324.44	6325
13437	13438		Poland	Europe	12.77	137.94	10.8	11.1338	227.5	860	17.499	53.8144	18.9	0.347	9.1579	1204.26	4882
13439	13440		Poland	Europe	16.63	145.63	8.8	11.6914	327.5	756.4	21.5656	53.8037	13.3	0.7	9.16375	1085.71	4882
13458	13459		Poland	Europe	15.73	96.27	6.1	11.5716	64.1	2934.5	21.8198	53.6407	15	0.6	9.25299	1085.71	4882
13479	13480		Germany	Europe	36.62	414.24	11.3	13.5297	538	1474.2	12.2785	53.456	2	1.7	9.35371	1324.44	6325
13541	13542		Russia	Europe	29.54	149.98	5.1	13.0025	157.6	3289.5	111.972	52.9037	12.2	0.709789	9.65295	216.343	229
13545	13546		Russia	Europe	30.56	55.17	1.8	13.0844	59.6	3186.1	111.896	52.8805	15.4	0.771372	9.66549	216.343	229
13629	13630		Germany	Europe	10.79	91.94	8.5	10.7922	2254.4	127.9	14.0156	52.2139	10.82	0.679998	10.0224	1267.83	6325
13653	13654		Poland	Europe	35.75	202.8	5.7	13.4696	59.5	9014.2	18.7103	51.8552	0.1	0.127609	10.2126	1205.92	4882
13683	13684		Poland	Europe	17.11	84.2	4.9	11.7531	39	4929.9	20.0021	51.4727	22.85	0.831817	10.4141	1328.47	4882
13901	13902		Slovakia	Europe	28.99	334	11.5	12.9573	3237.6	186.1	22.0479	48.7855	43.1	0.2	11.788	1073.55	2718
13958	13959		Mongolia	Asia	60.84	690.31	11.3	14.8619	722.2	7334.9	99.8142	48.1465	1.6	0.342148	12.1041	282.855	118
13969	13970	Chiemsee	Germany	Europe	75.05	575.51	7.7	15.4504	161.8	1440	12.4854	47.9307	3	0.427298	12.2099	1698.34	6325
14014	14015		Hungary	Europe	11.49	13.73	1.2	10.9184	297	206.9	18.5736	47.1889	3.8	1.3	12.5701	1043.03	3874
14019	14020		Switzerland	Europe	13.77	112.61	8.2	11.2902	498.4	87.9	8.12431	47.1562	4.3	0.496543	12.5859	1358.84	3151
14028	14029		Switzerland	Europe	21.61	210.23	9.7	12.2719	165.2	697.8	7.1146	46.9557	5.8	1.03637	12.6822	1358.84	3151
14475	14476		Greece	Europe	34.54	153.83	4.5	13.3841	1595.3	278.2	22.7601	41.186	10.4	1.6	15.2827	671.05	1952
14513	14514	Volvi	Greece	Europe	65.2	642.42	9.9	15.0534	1297.6	1848.6	23.5932	40.6527	6.5	0.9	15.5063	671.05	1952
14841	14842		Japan	Asia	12.7	99.82	7.9	11.1225	65.7	525.3	138.054	36.0522	0.7	0.255712	17.3167	1312.55	4701
15238	15239		China	Asia	62.19	113.7	1.8	14.9224	602	155.8	120.959	31.0865	35	4.7565	19.0333	2290.85	20610.7
15281	15282	Zhangdu	China	Asia	36.49	52.8	1.4	13.5208	16.9	2094.8	114.674	30.6232	4.5	0.717	19.1809	2675.9	9768.46
15286	15287		China	Asia	24.28	141.79	5.8	12.5392	1413.5	61	114.404	30.5628	5.6	0.74	19.2	2675.9	9768.46
15513	15514		China	Asia	34.08	430.83	12.6	13.351	1624.3	258.2	102.801	24.3647	47	2.265	20.9642	1539.91	3438.65
15518	15519		China	Asia	36.12	108.38	3	13.4953	316.4	357.8	102.74	24.1479	55.8	3.52	21.0189	1106.26	3438.65
20381	20382		United States of America	North America	3.31	6.56	2	8.67298	6325.4	4.6	-152.356	70.8474	8.2	0.61588	-1.62923	21.4104	3532.45
20471	20472		United States of America	North America	2	3.81	1.9	7.90115	2006.3	6	-153.786	70.8172	3.2	0.44007	-1.60758	21.3313	3532.45
20486	20487		United States of America	North America	5.35	13.33	2.5	9.47863	569.4	73.6	-153.02	70.8099	14.8	0.7605	-1.6023	21.4104	3532.45
20534	20535		United States of America	North America	1.74	2.88	1.7	7.70019	1148.7	11.6	-152.284	70.7953	12.05	0.70666	-1.59181	21.4104	3532.45
20577	20578		United States of America	North America	3.99	10.87	2.7	8.97801	658.6	51.1	-153.024	70.7847	17.6	0.809057	-1.5842	21.4104	3532.45
20610	20611		United States of America	North America	1.07	1.49	1.4	7.03779	904.7	6.2	-152.48	70.7739	1.8	0.358315	-1.57648	21.4104	3532.45
20641	20642		United States of America	North America	3.77	6.55	1.7	8.8843	773.5	26.4	-153.373	70.7606	2.6	0.408611	-1.56694	21.4104	3532.45
20652	20653		United States of America	North America	8.22	23.75	2.9	10.2625	-1	90.3	-152.356	70.7568	2.9	0.424864	-1.5642	21.4104	3532.45
20667	20668		United States of America	North America	6.48	17.36	2.7	9.82068	4672.5	15.8	-152.486	70.7519	3.875	0.47039	-1.56067	21.4104	3532.45
20681	20682		United States of America	North America	1.4	2.4	1.7	7.39663	1320.2	5.5	-153.28	70.7474	7.96667	0.609562	-1.55747	21.4104	3532.45
20691	20692		United States of America	North America	7.13	16.98	2.4	9.99589	2768.1	18.7	-152.769	70.744	0.933333	0.283386	-1.555	21.4104	3532.45
20772	20773		United States of America	North America	1.05	1.22	1.2	7.01326	2827	1.3	-153.313	70.7152	4.3	0.489054	-1.53435	21.4104	3532.45
20777	20778		United States of America	North America	8.88	19.2	2.2	10.4101	622.5	97.6	-153.41	70.7123	1.13333	0.303737	-1.53228	21.4104	3532.45
21464	21465		Canada	North America	1.45	8.31	5.7	7.4448	341	28.9	-68.4931	70.4659	0.3	0.076	-1.35584	27.0168	289
22411	22412		United States of America	North America	2.56	9.23	3.6	8.27036	1200.2	34.4	-148.447	70.2071	2	0.372057	-1.17124	24.7337	3532.45
30628	30629		United States of America	North America	2.97	24.05	8.1	8.5008	976.6	30.9	-156.234	67.7502	2.3	0.36	0.548081	26.1131	3532.45
50369	50370		Canada	North America	2.72	8.22	3	8.36364	265.8	41.6	-92.1781	62.9323	0.6	0.227	3.7443	77.1817	289
55018	55019		United States of America	North America	1.02	5.02	4.9	6.97575	143.9	23.5	-149.306	61.5988	2.45	0.400029	4.58793	98.5175	3532.45
55084	55085		United States of America	North America	1.63	11.38	7	7.60772	419.5	18.4	-149.405	61.5818	12.6	0.718016	4.59862	98.5175	3532.45
55117	55118		United States of America	North America	1.49	9.59	6.4	7.48237	328.5	20	-149.481	61.5729	4.9125	0.508687	4.60415	98.5175	3532.45
56144	56145		Canada	North America	2.37	4.43	1.9	8.15321	13.5	617	-94.1288	61.289	1	0.376	4.78138	122.21	289
56170	56171		Canada	North America	3.58	10.03	2.8	8.79971	41.1	456.4	-94.3196	61.2834	1.3	0.381	4.78487	122.21	289
56279	56280		Canada	North America	6.1	18.23	3	9.71149	274.7	116.2	-94.2382	61.259	0.9	0.354	4.80011	122.21	289
60520	60521		Canada	North America	3.91	11.54	3	8.94443	57.9	293.4	-96.2077	60.1839	1.1	0.321	5.46368	122.21	289
63764	63765		Canada	North America	8.32	27.38	3.3	10.2854	4.3	7324.3	-95.3854	59.3979	1.6	0.282	5.94145	122.21	289
102467	102468		United States of America	North America	1.15	4.31	3.7	7.13229	4533.9	8.3	-99.843	48.9688	24.8	0.914492	11.6966	564.944	3323.47
102651	102652		United States of America	North America	2.17	8.89	4.1	8.02131	935.5	85	-99.7496	48.8712	8.27	0.613087	11.7453	564.944	2911.72
103057	103058		United States of America	North America	1.57	5.45	3.5	7.55512	6.9	22441.3	-101.689	48.6525	52.5	1.19543	11.8541	506.088	2911.72
103323	103324		United States of America	North America	1.14	4.25	3.7	7.12078	313.6	19.8	-92.8869	48.495	4.7	0.504842	11.9322	631.319	1895.53
103651	103652		United States of America	North America	5	10.42	2.1	9.36072	97.2	722.8	-100.764	48.3353	11.4667	0.682588	12.0111	564.944	2911.72
103656	103657		United States of America	North America	2.99	22.87	7.6	8.51136	3529.3	8.7	-92.4787	48.3338	3.025	0.401717	12.0119	631.319	1895.53
103758	103759		United States of America	North America	4.41	35.92	8.1	9.14579	179.3	217	-117.323	48.2854	21.6	0.87046	12.0357	312.098	538.259
104028	104029		United States of America	North America	2.59	18.7	7.2	8.2882	1361.4	18.5	-92.7313	48.1894	6.85135	0.577592	12.083	631.319	1895.53
104137	104138		United States of America	North America	2.35	14.38	6.1	8.14043	844.7	20.9	-92.2739	48.1401	10.05	0.662301	12.1072	631.319	1895.53
104225	104226		United States of America	North America	4.3	6.16	1.4	9.10315	1926.3	77.3	-98.1715	48.1011	25.0864	0.91825	12.1264	590.629	3898.18
104247	104248		United States of America	North America	1.49	9.58	6.4	7.48237	501.7	12.5	-88.6774	48.0919	1.6	0.343553	12.1309	525.566	1490.84
104290	104291		United States of America	North America	2.62	20.24	7.7	8.30588	217.9	107.6	-91.7529	48.0783	3.7	0.463493	12.1376	631.319	1895.53
104306	104307		United States of America	North America	3.22	25.61	7.9	8.62886	752.2	42.4	-92.7051	48.0699	10.1	0.817	12.1417	631.319	1895.53
104314	104315		United States of America	North America	1.66	11.19	6.7	7.63343	394.8	21.8	-90.4357	48.0683	1.93889	0.367956	12.1425	564.118	1490.84
104327	104328		United States of America	North America	5.06	17	3.4	9.3814	2342.3	158.6	-103.794	48.0601	18.6	0.823557	12.1465	409.441	2282.37
104381	104382		United States of America	North America	2.66	12.11	4.5	8.3292	507.7	19.4	-90.4778	48.0414	3.41935	0.450616	12.1557	564.118	2122.37
104382	104383		United States of America	North America	1.31	7.99	6.1	7.30626	804	12.1	-92.676	48.0404	8.325	0.619217	12.1562	631.319	1895.53
104394	104395		United States of America	North America	1.9	13.44	7.1	7.82653	496.8	17.4	-88.6914	48.0335	7.35	0.591127	12.1596	525.566	2122.37
104472	104473		United States of America	North America	9.91	21.7	2.2	10.6236	6.1	3041.3	-91.7304	48.0006	6.28095	0.559933	12.1757	631.319	1895.53
104491	104492		United States of America	North America	6.44	52.95	8.2	9.80943	645.8	91.6	-92.1476	47.9911	2	0.32	12.1804	631.319	1895.53
104508	104509		United States of America	North America	1.19	4.92	4.1	7.17755	790.8	5.2	-90.6906	47.9862	1.1	0.300516	12.1828	564.118	3323.47
104509	104510		United States of America	North America	7.84	66.03	8.4	10.173	1528.4	30.4	-90.176	47.986	1.72	0.186	12.1829	564.118	2122.37
104550	104551		United States of America	North America	1.72	3.8	2.2	7.68374	720.4	58	-99.1095	47.9681	49.6	1.17141	12.1916	564.944	3898.18
104572	104573		United States of America	North America	1.3	4.18	3.2	7.29591	417.1	6.8	-89.8521	47.9529	5.41667	0.7	12.199	564.118	2122.37
104580	104581		United States of America	North America	1.82	10.07	5.5	7.76449	485.6	22.4	-92.0683	47.9507	1.2	0.310003	12.2001	631.319	1895.53
104634	104635		United States of America	North America	8.71	84.17	9.7	10.373	375.1	241.5	-91.8401	47.9189	14.8357	0.761155	12.2157	631.319	1895.53
104640	104641		United States of America	North America	1.68	5.81	3.5	7.65037	44.7	100.8	-91.1022	47.9134	2.2	0.384942	12.2184	564.118	1895.53
104665	104666		United States of America	North America	1.69	9.02	5.3	7.65877	15.6	469.7	-90.2108	47.9004	1.08333	0.298881	12.2247	564.118	2122.37
104690	104691		United States of America	North America	1.08	4.57	4.2	7.04991	725.2	4.8	-90.7062	47.8854	2	0.372057	12.2321	564.118	2122.37
104708	104709		United States of America	North America	1.68	5.68	3.4	7.65037	30	411	-112.32	47.8788	0.5	0.226753	12.2353	305.964	1191.58
104737	104738		United States of America	North America	1.01	6.52	6.4	6.96305	1371	3.3	-90.1754	47.8665	1.64922	0.189299	12.2413	564.118	2122.37
104745	104746		United States of America	North America	1.45	2.03	1.4	7.4448	1116.1	13	-98.7089	47.8628	15.5667	0.774344	12.2431	590.629	3898.18
104750	104751		United States of America	North America	8.92	12.7	1.4	10.4188	8.7	1108.1	-91.6104	47.8603	5.8	0.544225	12.2443	631.319	1895.53
104777	104778		United States of America	North America	3.66	30.39	8.3	8.83576	855.8	27.8	-90.913	47.8499	1.9	0.365302	12.2494	564.118	2122.37
104786	104787		United States of America	North America	1.41	10	7.1	7.40637	697	14.7	-92.0936	47.8482	2.4	0.397094	12.2502	631.319	1895.53
104800	104801		United States of America	North America	7.41	31.9	4.3	10.0674	413.5	106.8	-93.3935	47.8433	5.64	0.505143	12.2526	631.319	1895.53
104802	104803		United States of America	North America	1.34	4.36	3.3	7.33693	204.5	15.8	-91.1027	47.8403	1.9	0.365302	12.2541	564.118	1895.53
104835	104836		United States of America	North America	2.97	8.1	2.7	8.5008	464.2	17.9	-92.4031	47.8229	17.45	0.806587	12.2626	631.319	1895.53
104838	104839		United States of America	North America	3.7	18.63	5	8.85355	2293.3	8.1	-92.1013	47.8193	3.42	0.450646	12.2644	631.319	1895.53
104839	104840	Devil Track Lake	United States of America	North America	7.02	61.5	8.8	9.96718	514.3	88.1	-90.3698	47.8191	3.7625	0.466275	12.2645	564.118	2122.37
104845	104846		United States of America	North America	2.92	15.47	5.3	8.47414	304.9	37.3	-90.7602	47.8148	5.69	0.540515	12.2666	564.118	2122.37
104848	104849		United States of America	North America	1.46	8.55	5.9	7.45427	610.9	37.7	-94.1509	47.8139	2.74	0.5759	12.267	649.97	3323.47
104853	104854		United States of America	North America	2.39	10.99	4.6	8.16589	367.7	29.7	-92.1299	47.8115	2.02	0.373382	12.2682	631.319	1895.53
104859	104860		United States of America	North America	4.77	25.92	5.4	9.27953	272.2	70.6	-91.3146	47.8095	6.6	0.569932	12.2691	631.319	1895.53
104893	104894		United States of America	North America	1.83	8.78	4.8	7.77237	695.9	46.5	-95.1219	47.7885	4.25	0.487015	12.2794	649.97	3898.18
104898	104899		United States of America	North America	8.63	69	8	10.3553	728	91.7	-91.927	47.7867	6.22	0.557986	12.2803	631.319	1895.53
104899	104900		United States of America	North America	1.31	7.28	5.6	7.30626	1685.5	5.6	-93.2481	47.7857	3.14667	0.41	12.2808	631.319	1895.53
104900	104901		United States of America	North America	6.02	26.35	4.4	9.6878	131	146.5	-91.1392	47.7859	2.5	0.397	12.2807	564.118	1895.53
104918	104919		United States of America	North America	1.71	4.51	2.6	7.67546	1581.6	10.4	-95.0419	47.7793	4.18182	0.48421	12.2839	649.97	3898.18
104923	104924		United States of America	North America	1.41	6.93	4.9	7.40637	143	34.7	-90.7486	47.7749	3.98	0.475729	12.286	564.118	2122.37
104959	104960		United States of America	North America	2.3	8.96	3.9	8.10811	16.9	1161.6	-94.0426	47.7551	8.73478	0.8585	12.2957	649.97	1895.53
104973	104974		United States of America	North America	1.23	4.99	4.1	7.22158	1229.2	5.5	-93.4177	47.7437	5.03	0.64	12.3012	631.319	1895.53
104975	104976		United States of America	North America	4.56	17.92	3.9	9.20256	142.7	84.2	-91.1502	47.7431	5.92	0.54822	12.3015	564.118	1895.53
104994	104995		United States of America	North America	1.51	5.4	3.6	7.50085	601.3	28.6	-94.8146	47.7359	3.55556	0.456947	12.305	649.97	3898.18
105002	105003		United States of America	North America	1.72	6.06	3.5	7.68374	4382.7	4.3	-94.7385	47.7308	8.64706	0.62767	12.3075	649.97	3898.18
105023	105024		United States of America	North America	2.2	10.32	4.7	8.04171	95.7	150.3	-93.572	47.7185	5.39545	0.529908	12.3136	631.319	1895.53
105028	105029		United States of America	North America	1.33	4.3	3.2	7.32677	195.8	14.9	-90.9521	47.7151	4.72222	0.540556	12.3152	564.118	2122.37
105038	105039		United States of America	North America	4.92	16.38	3.3	9.33283	1354.2	40.9	-95.5323	47.7044	7.35294	0.592354	12.3204	649.97	3898.18
105039	105040		United States of America	North America	1.21	5.97	4.9	7.19971	469.8	8.4	-91.0366	47.7028	3.3	0.444933	12.3212	564.118	2122.37
105047	105048		United States of America	North America	8.56	33.69	3.9	10.3397	1780.2	60.5	-94.9118	47.6967	12.0111	0.705844	12.3242	649.97	3898.18
105060	105061		United States of America	North America	2.12	9.97	4.7	7.98679	707.7	24.9	-93.9729	47.6891	3.21	0.5354	12.3278	649.97	1895.53
105063	105064		United States of America	North America	7.84	28.62	3.7	10.173	523.3	51.3	-92.5181	47.6861	7.35	0.59227	12.3293	631.319	1895.53
105074	105075		United States of America	North America	8.35	35.89	4.3	10.2923	262.5	374.5	-94.1115	47.6809	4.16	0.483306	12.3319	649.97	1895.53
105077	105078		United States of America	North America	2.21	9	4.1	8.04846	181.8	33.2	-90.9796	47.679	5.94	0.548881	12.3328	564.118	2122.37
105083	105084		United States of America	North America	5.39	25.1	4.7	9.4917	1180.9	75.6	-96.1323	47.6761	13.7475	0.740722	12.3342	649.97	3898.18
105085	105086		United States of America	North America	1.24	4.1	3.3	7.23241	106.2	50.2	-93.2677	47.6758	10.4	0.511667	12.3343	631.319	1895.53
105098	105099		United States of America	North America	1.59	10.75	6.8	7.57283	1803.1	8.8	-93.7198	47.6698	2.5	0.408556	12.3373	631.319	1895.53
105100	105101		United States of America	North America	1.41	6.34	4.5	7.40637	1594.9	4.3	-92.9831	47.6665	4.13333	0.482197	12.3388	631.319	1895.53
105103	105104		United States of America	North America	1.38	7.59	5.5	7.37696	68	125.8	-93.026	47.6657	3.55	0.456692	12.3392	631.319	1895.53
105108	105109		United States of America	North America	1.15	3.44	3	7.13229	346.6	32.1	-95.0191	47.6636	4.83158	0.509845	12.3402	649.97	3273.39
105109	105110		United States of America	North America	8.63	50.02	5.8	10.3553	4106.2	36.6	-94.69	47.664	9.33333	0.645028	12.3401	649.97	3273.39
105111	105112		United States of America	North America	1.01	2.5	2.5	6.96305	23.4	119.9	-93.0438	47.6606	5.2	0.523405	12.3417	631.319	1895.53
105122	105123		United States of America	North America	1.16	6.67	5.7	7.14373	976.9	10.6	-93.7871	47.6547	1.82	0.4714	12.3446	649.97	1895.53
105123	105124		United States of America	North America	1.24	3.86	3.1	7.23241	125.6	86.9	-94.3984	47.6511	30.91	1.10214	12.3463	649.97	3273.39
105124	105125		United States of America	North America	1.22	4.37	3.6	7.21069	11.6	637.6	-94.0323	47.6511	4.56667	0.7175	12.3463	649.97	1895.53
105136	105137		United States of America	North America	2.65	8.79	3.3	8.32339	505.9	55.7	-94.9606	47.6442	5.80952	0.544544	12.3497	649.97	3273.39
105140	105141		United States of America	North America	2.98	8.45	2.8	8.50609	354.4	21.7	-92.6297	47.6415	6.00714	0.551089	12.351	631.319	1895.53
105154	105155		United States of America	North America	1.07	4.21	3.9	7.03779	193.3	57	-94.2287	47.6297	10.1818	1.17471	12.3568	649.97	1895.53
105157	105158		United States of America	North America	1.52	5.02	3.3	7.51002	372.7	40.7	-94.9412	47.6295	9.47826	0.648588	12.3569	649.97	3273.39
105159	105160		United States of America	North America	1.51	7.05	4.7	7.50085	185.1	118.3	-94.8859	47.6277	12.6667	0.719371	12.3577	649.97	3273.39
105160	105161		United States of America	North America	1.01	3.09	3.1	6.96305	308.4	30.5	-94.8228	47.6279	6.12	0.554765	12.3576	649.97	3273.39
105168	105169		United States of America	North America	1.67	5.65	3.4	7.64192	1167.1	6.4	-93.3446	47.6233	3.09	0.5238	12.3599	631.319	3273.39
105172	105173		United States of America	North America	1.13	5.32	4.7	7.10918	282.6	32.3	-93.9681	47.6215	4.45	0.6087	12.3608	649.97	1895.53
105180	105181		United States of America	North America	1.13	6.25	5.5	7.10918	1683.5	5.4	-93.6492	47.6183	2.26	0.549	12.3623	631.319	1895.53
105192	105193		United States of America	North America	1	3.45	3.5	6.95024	411.5	29.1	-96.0472	47.6113	10.9789	0.68355	12.3657	649.97	3898.18
105195	105196		United States of America	North America	1.7	6.02	3.5	7.66713	4357.5	4.5	-95.6612	47.6104	19.7833	0.843568	12.3661	649.97	3898.18
105196	105197		United States of America	North America	1.04	3.74	3.6	7.00086	446.2	25.3	-94.9693	47.6104	2.1	0.378598	12.3662	649.97	3273.39
105198	105199		United States of America	North America	1.72	5.45	3.2	7.68374	742.4	11.1	-93.7528	47.6099	6.17	0.5483	12.3664	649.97	1895.53
105204	105205		United States of America	North America	1.09	5.64	5.2	7.06194	169.2	45.9	-93.5755	47.6063	2.11538	0.42575	12.3682	631.319	1895.53
105210	105211		United States of America	North America	1.1	4.16	3.8	7.07388	477	11.9	-93.4842	47.6018	6.28	0.559903	12.3703	631.319	1895.53
105215	105216		United States of America	North America	2.67	12.28	4.6	8.33498	209.5	177.4	-94.8341	47.5992	3.84	0.469683	12.3716	649.97	3273.39
105219	105220		United States of America	North America	1.77	6.36	3.6	7.72458	1712.6	4.9	-93.3712	47.5975	2.33333	0.499667	12.3724	631.319	3273.39
105221	105222		United States of America	North America	9.36	23.5	2.5	10.512	401.2	177.4	-94.8373	47.596	5.76667	0.543105	12.3732	649.97	3273.39
105222	105223		United States of America	North America	1.34	4.81	3.6	7.33693	1236.2	4.3	-93.1217	47.5946	9.41667	0.527	12.3738	631.319	3273.39
105224	105225		United States of America	North America	1.11	2.59	2.3	7.08573	1305.1	7.4	-96.251	47.5932	35.1111	1.03542	12.3745	641.493	3898.18
105225	105226		United States of America	North America	1.23	5.56	4.5	7.22158	2010.9	7.5	-94.6086	47.5924	1.95	0.368708	12.3749	649.97	3273.39
105242	105243		United States of America	North America	2.7	14.42	5.3	8.35223	959.1	20.7	-93.538	47.5834	2.97143	0.4505	12.3792	631.319	1895.53
105245	105246		United States of America	North America	6.64	47.39	7.1	9.86509	433.9	321.2	-94.6811	47.581	9.49152	0.648913	12.3804	649.97	3273.39
105249	105250		United States of America	North America	1.42	5.55	3.9	7.41606	95.1	79	-93.3615	47.5799	7.08	0.58439	12.381	631.319	3273.39
105250	105251		United States of America	North America	1.43	4.35	3	7.4257	1737.8	6.5	-94.477	47.5771	4.6	0.500978	12.3823	649.97	3273.39
105259	105260		United States of America	North America	1.05	5.59	5.3	7.01326	1505.3	2.3	-91.0819	47.5729	3.1	0.435107	12.3843	564.118	2122.37
105268	105269		United States of America	North America	6.65	52.67	7.9	9.86784	939.2	89	-93.7968	47.5648	11.3063	0.557286	12.3883	649.97	1895.53
105274	105275		United States of America	North America	1.03	4.21	4.1	6.98835	52	109	-93.2995	47.5604	4.27273	0.448	12.3904	631.319	3323.47
105281	105282		United States of America	North America	1.24	5.65	4.6	7.23241	430.5	29.1	-94.1657	47.5572	39.3	1.07795	12.392	649.97	3273.39
105294	105295		United States of America	North America	2.07	12.55	6.1	7.9516	1816.3	9.7	-93.6199	47.5508	2.16667	0.382848	12.3951	631.319	1895.53
105300	105301	Willow Creek	United States of America	North America	5.47	49.1	9	9.5176	470	269.3	-112.428	47.5491	0.5	0.226753	12.3959	305.964	1191.58
105304	105305		United States of America	North America	3.82	22.54	5.9	8.90598	1850.4	17.4	-93.6762	47.548	2.75273	0.467958	12.3965	631.319	1895.53
105308	105309		United States of America	North America	1.41	8.2	5.8	7.40637	1.6	3412.4	-116.476	47.5456	5	0.516124	12.3976	312.098	1021.51
105309	105310		United States of America	North America	2.38	10.46	4.4	8.15956	884	18.7	-93.812	47.5451	3.04	0.5408	12.3979	649.97	1895.53
105310	105311		United States of America	North America	1.08	6.1	5.7	7.04991	1681.1	4.8	-93.4024	47.5441	13.2692	0.743	12.3984	631.319	3273.39
105318	105319		United States of America	North America	2.19	7.74	3.5	8.03493	1298.3	15.4	-94.4802	47.5386	4.4375	0.494583	12.401	649.97	3273.39
105325	105326		United States of America	North America	1.73	5.81	3.4	7.69199	49.3	130.7	-93.1964	47.5343	8.95	0.635438	12.4031	631.319	3273.39
105335	105336		United States of America	North America	1.38	7.6	5.5	7.37696	3143.3	6.7	-94.7865	47.5277	3.9875	0.476006	12.4063	649.97	3273.39
105338	105339		United States of America	North America	2.53	20.7	8.2	8.25234	423.3	66.2	-93.3948	47.5258	4.27692	0.507571	12.4072	631.319	3273.39
105344	105345		United States of America	North America	2.98	14.23	4.8	8.50609	815.4	12.3	-91.8487	47.5231	10.2	0.665815	12.4086	631.319	2122.37
105346	105347		United States of America	North America	1.09	4.62	4.2	7.06194	1371.2	4.6	-93.501	47.521	7.8	0.575	12.4095	631.319	3273.39
105347	105348		United States of America	North America	1.16	3.22	2.8	7.14373	100.3	72.6	-94.1586	47.5201	4	0.476582	12.41	649.97	3273.39
105353	105354		United States of America	North America	1.88	6.92	3.7	7.81123	1704.6	13.3	-95.7385	47.5174	10.3462	0.669207	12.4113	649.97	3898.18
105368	105369		United States of America	North America	1.74	11.34	6.5	7.70019	23.7	426.9	-92.334	47.5107	6.27667	0.559782	12.4145	631.319	2122.37
105376	105377		United States of America	North America	1.34	5.06	3.8	7.33693	770.3	17.5	-94.7728	47.5076	4.42857	0.494228	12.4161	649.97	3273.39
105386	105387		United States of America	North America	2.19	4.03	1.8	8.03493	183	52.8	-94.3568	47.4979	10.5	0.672745	12.4207	649.97	3273.39
105387	105388		United States of America	North America	1.21	4.2	3.5	7.19971	164.1	37	-93.7376	47.4966	9.03125	0.4685	12.4214	631.319	1895.53
105398	105399	White Water Reservoir	United States of America	North America	4.32	33.1	7.7	9.11097	66.2	384.6	-92.1813	47.491	5.42	0.53121	12.4241	631.319	2122.37
105408	105409		United States of America	North America	1.19	5.08	4.3	7.17755	152.4	45.5	-93.4622	47.4874	2.43636	0.5572	12.4259	631.319	3273.39
105425	105426		United States of America	North America	1.13	5.86	5.2	7.10918	329.4	25.1	-93.599	47.4765	6	0.59	12.4312	631.319	3273.39
105434	105435		United States of America	North America	2.94	19.35	6.6	8.48485	311.4	50.5	-116.619	47.4711	8.5	0.557463	12.4337	312.098	1021.51
105447	105448		United States of America	North America	4.01	19.7	4.9	8.98632	173.7	90.9	-92.6813	47.4651	15.14	0.766695	12.4367	631.319	2122.37
105449	105450		United States of America	North America	1.68	5.05	3	7.65037	242.3	13.6	-91.8728	47.4643	3.16667	0.8452	12.437	631.319	2122.37
105451	105452		United States of America	North America	1.53	6.87	4.5	7.51914	1622.8	10.6	-94.6749	47.4639	2.73913	0.416291	12.4373	649.97	3273.39
105452	105453		United States of America	North America	2.28	5.55	2.4	8.09502	9	1408	-94.8781	47.4634	44.2609	1.12471	12.4375	649.97	3273.39
105462	105463		United States of America	North America	2.67	21.9	8.2	8.33498	43	453.7	-92.3754	47.4595	3.07	0.5212	12.4394	631.319	2122.37
105487	105488		United States of America	North America	6.67	64.77	9.7	9.87332	1209	74.7	-93.5526	47.444	1.53636	0.199	12.4469	631.319	3273.39
105496	105497		United States of America	North America	2.47	11.99	4.9	8.21578	3385.1	11.3	-95.6552	47.44	11.9462	0.704478	12.4488	649.97	3898.18
105499	105500		United States of America	North America	1.12	3.07	2.7	7.0975	12.9	519.6	-95.0662	47.4371	12.5	0.715975	12.4502	649.97	3323.47
105506	105507		United States of America	North America	6.21	43.69	7	9.74366	55.9	1832.6	-94.6479	47.4354	10.9019	0.681831	12.451	649.97	3273.39
105509	105510		United States of America	North America	1.81	7	3.9	7.75658	36.1	442.8	-94.8994	47.4342	10.25	0.666979	12.4517	649.97	3273.39
105516	105517		United States of America	North America	4.09	19.45	4.8	9.01922	26.2	1736.4	-94.6817	47.4312	15.1368	0.766638	12.4531	649.97	3273.39
105529	105530		United States of America	North America	1.01	3.84	3.8	6.96305	267.9	20.9	-93.7215	47.4248	6.08	0.663	12.4562	631.319	3273.39
105535	105536		United States of America	North America	1.6	7.86	4.9	7.58162	11.6	831.8	-93.385	47.4205	9.01818	0.79075	12.4583	631.319	3273.39
105551	105552		United States of America	North America	1.35	9.59	7.1	7.34703	3469.6	3.8	-93.5569	47.411	1.64167	0.204333	12.4629	631.319	3273.39
105552	105553		United States of America	North America	3.99	9.75	2.4	8.97801	5.5	3903.1	-94.0299	47.4109	6.1	0.4908	12.4629	649.97	3273.39
105564	105565		United States of America	North America	3.27	16.95	5.2	8.65349	1833.4	22.7	-94.7354	47.4062	11.4111	0.693042	12.4652	649.97	3273.39
105573	105574		United States of America	North America	1	3.28	3.3	6.95024	246.2	19	-93.6677	47.4017	5.05455	0.47	12.4674	631.319	3273.39
105576	105577		United States of America	North America	1.93	6.85	3.6	7.84925	695.9	23	-94.6752	47.4015	13.3286	0.732579	12.4675	649.97	3273.39
105594	105595		United States of America	North America	2.26	6.83	3	8.08184	434.2	38.1	-94.7066	47.3896	7.36364	0.592662	12.4732	649.97	3273.39
105601	105602		United States of America	North America	5.77	20.62	3.6	9.61208	1822	28.8	-95.3063	47.3855	6.96667	0.581046	12.4752	649.97	3898.18
105613	105614		United States of America	North America	1.03	3.98	3.9	6.98835	793.3	3.1	-91.9146	47.3771	3.16667	0.3958	12.4793	631.319	2122.37
105618	105619		United States of America	North America	4.47	29.81	6.7	9.16868	216.1	62.5	-87.9815	47.3733	3.47	0.452517	12.4811	525.566	696.113
105666	105667		United States of America	North America	2.22	4.79	2.2	8.05518	230	160.5	-100.052	47.3479	13.9	0.743647	12.4934	564.944	2282.37
105667	105668		United States of America	North America	1.61	11.92	7.4	7.59037	1586.1	17.7	-95.0505	47.3473	2.78571	0.418806	12.4937	649.97	3273.39
105699	105700		United States of America	North America	5.8	37.73	6.5	9.62131	2439.8	31.7	-94.301	47.3318	12.6	0.718016	12.5012	649.97	3273.39
105713	105714		United States of America	North America	2.23	5.78	2.6	8.06188	148.9	82.5	-94.4281	47.3241	11.6	0.697118	12.5049	649.97	3273.39
105718	105719		United States of America	North America	2.77	16.43	5.9	8.39187	3961.3	12.1	-95.5635	47.3226	9.12273	0.639791	12.5056	649.97	3898.18
105720	105721		United States of America	North America	1.26	2.9	2.3	7.25385	4793.6	5.2	-99.7507	47.3219	39.3	1.07795	12.506	564.944	2282.37
105749	105750		United States of America	North America	1.41	3.53	2.5	7.40637	30.4	73.9	-92.3312	47.3075	14.4222	1.3444	12.5129	631.319	2122.37
105770	105771		United States of America	North America	3.69	3.9	1.1	8.84912	1	7826.1	-93.7724	47.2992	8.52353	0.858333	12.5169	649.97	3273.39
105773	105774		United States of America	North America	5.03	30.34	6	9.37109	1546.8	36.4	-94.12	47.2975	7.25	0.589379	12.5178	649.97	3273.39
105776	105777		United States of America	North America	1.26	3.98	3.2	7.25385	349.3	24.9	-94.563	47.2969	2.6	0.408611	12.5181	649.97	3273.39
105779	105780		United States of America	North America	9.61	76.82	8	10.5634	303.9	263.4	-93.2156	47.2938	6.25517	0.4284	12.5196	631.319	3273.39
105781	105782		United States of America	North America	2.14	9.03	4.2	8.00067	924.9	21.3	-94.555	47.2929	6	0.550855	12.52	649.97	3273.39
105800	105801		United States of America	North America	1.32	2.93	2.2	7.31655	1026.8	6.3	-94.6095	47.2804	4	0.476582	12.526	649.97	3273.39
105822	105823		United States of America	North America	2	2.65	1.3	7.90115	639.2	6.3	-93.7684	47.2707	2.5	0.402927	12.5307	644.883	3273.39
105825	105826		United States of America	North America	6.82	43.78	6.4	9.91403	344	294.1	-94.6289	47.2688	4.7	0.504842	12.5316	649.97	3273.39
105827	105828		United States of America	North America	1.57	2.38	1.5	7.55512	270.4	16.6	-94.168	47.2678	30.6	0.985783	12.5321	649.97	3273.39
105850	105851		United States of America	North America	3.85	18.91	4.9	8.91888	485.3	116.6	-95.6586	47.2587	7.4	0.593706	12.5365	649.97	3898.18
105856	105857		United States of America	North America	1.58	4.1	2.6	7.564	35.5	71.6	-91.9607	47.2577	4.39	0.492686	12.537	631.319	2122.37
105880	105881		United States of America	North America	7.09	62.36	8.8	9.98549	1083.8	76	-93.3859	47.2437	7.17654	0.417333	12.5437	631.319	3273.39
105883	105884		United States of America	North America	4.76	24.86	5.2	9.27593	1498.4	49.9	-95.6437	47.2434	4.17091	0.483758	12.5439	649.97	3898.18
105899	105900		United States of America	North America	2.87	8.87	3.1	8.44711	1036.8	18.6	-94.5677	47.2367	6.35	0.560668	12.5471	649.97	3273.39
105901	105902		United States of America	North America	3.02	8.6	2.8	8.5271	1464	43.4	-100.072	47.236	34.2	1.02574	12.5474	564.944	2282.37
105916	105917		United States of America	North America	2.31	10.06	4.4	8.11462	1164.4	25.1	-95.6003	47.2288	4.58	0.500199	12.5509	649.97	3898.18
105945	105946		United States of America	North America	2.88	16.02	5.6	8.45255	886.9	26.7	-93.7098	47.2144	2.2	0.481545	12.5579	631.319	3273.39
105959	105960		United States of America	North America	3.62	22.63	6.3	8.81782	2942.5	17.3	-94.7394	47.208	8.736	0.629968	12.561	649.97	3273.39
105971	105972		United States of America	North America	3.96	22.55	5.7	8.96548	1812.6	28.7	-94.9766	47.2044	5.58211	0.51824	12.5627	649.97	3273.39
105979	105980		United States of America	North America	1.12	4.93	4.4	7.0975	253.8	45.1	-95.2227	47.1961	7.413	0.35602	12.5667	649.97	3273.39
105983	105984		United States of America	North America	2.36	11.64	4.9	8.14683	690.8	52.5	-95.6844	47.1953	7.7	0.602194	12.567	649.97	3898.18
105990	105991		United States of America	North America	7.78	57.5	7.4	10.1585	578.7	33.8	-122.163	47.1914	3.05	0.404904	12.569	394.61	2001.31
106026	106027		United States of America	North America	1.53	6.36	4.2	7.51914	25.9	142.1	-91.8973	47.1692	5.25	0.525197	12.5796	631.319	2122.37
106044	106045		United States of America	North America	9.39	86.77	9.2	10.5182	795.8	249.1	-94.727	47.164	3.07246	0.433723	12.5822	649.97	3273.39
106047	106048		United States of America	North America	1.22	4.54	3.7	7.21069	571.4	12.1	-93.7202	47.1614	5.49	1.02078	12.5834	631.319	3273.39
106054	106055		United States of America	North America	4.78	30.65	6.4	9.28312	1105.2	41.3	-93.6524	47.1598	3.1	0.300333	12.5842	631.319	3273.39
106061	106062		United States of America	North America	2.67	18.99	7.1	8.33498	2220.2	13.6	-93.8549	47.1549	4.58	0.500199	12.5865	649.97	3273.39
106067	106068		United States of America	North America	7.85	69.1	8.8	10.1754	830.5	266.9	-95.7663	47.1503	3.71429	0.464132	12.5887	649.97	3898.18
106068	106069		United States of America	North America	2.76	6.79	2.5	8.38626	75.7	39	-88.2905	47.1495	2.625	0.409042	12.5891	525.566	696.113
106069	106070		United States of America	North America	3.36	14.5	4.3	8.69707	5595.7	7.9	-95.6095	47.149	15.7536	0.777653	12.5894	649.97	3898.18
106079	106080		United States of America	North America	1.19	3.27	2.7	7.17755	190.2	9.8	-92.4092	47.146	6.372	0.562819	12.5908	631.319	3323.47
106095	106096		United States of America	North America	3.91	18.39	4.7	8.94443	37.1	271.3	-68.3117	47.1404	5.75	0.413	12.5935	364.442	698.313
106097	106098		United States of America	North America	1.45	9.44	6.5	7.4448	2802.9	9.1	-95.46	47.1391	2	0.372057	12.5941	649.97	3898.18
106099	106100		United States of America	North America	1.74	9.91	5.7	7.70019	477.9	47	-94.6788	47.1383	2.38	0.395909	12.5945	649.97	3273.39
106122	106123		United States of America	North America	1.95	5.1	2.6	7.86423	339.6	18.7	-93.2871	47.1244	3.55667	0.4205	12.6012	631.319	3273.39
106126	106127		United States of America	North America	1.14	4.4	3.9	7.12078	848.9	12	-95.1715	47.1223	3.4	0.449703	12.6022	649.97	3273.39
106147	106148		United States of America	North America	4.1	29.81	7.3	9.02329	167.2	66	-122.589	47.1102	3.5	0.454384	12.6081	394.61	2001.31
106149	106150		United States of America	North America	1.33	3.78	2.8	7.32677	87.4	75	-94.0924	47.1093	7.90476	0.607866	12.6085	649.97	3273.39
106179	106180		United States of America	North America	3.54	12.94	3.7	8.78144	1151.9	35.6	-95.6796	47.0963	7.4	0.593706	12.6147	649.97	3898.18
106184	106185		United States of America	North America	1.26	3.75	3	7.25385	37.8	57.2	-92.5469	47.0935	6.2	0.557345	12.6161	631.319	2122.37
106197	106198		United States of America	North America	5.88	34.97	5.9	9.64572	7935.5	14.8	-95.7052	47.0851	2.47059	0.401227	12.6201	649.97	3898.18
106206	106207		United States of America	North America	1.59	5.39	3.4	7.57283	742.6	12.6	-93.9781	47.0819	11.0389	0.68488	12.6217	649.97	3273.39
106214	106215		United States of America	North America	9.82	91.73	9.3	10.6057	117.7	429.2	-68.3259	47.0789	11.2	0.688434	12.6231	364.442	698.313
106219	106220		United States of America	North America	2.21	7.17	3.2	8.04846	103.4	168.1	-95.3278	47.074	3.31429	0.44562	12.6255	649.97	3273.39
106220	106221		United States of America	North America	2.55	4.81	1.9	8.26437	844.2	239.9	-99.6508	47.0726	28.7	0.963468	12.6261	564.944	2282.37
106222	106223		United States of America	North America	2.63	7.45	2.8	8.31174	1092.1	13.3	-94.2146	47.0725	1.9625	0.36955	12.6262	649.97	3273.39
106225	106226		United States of America	North America	2.25	13.41	6	8.07521	1651.3	126.7	-98.5742	47.0704	21.5	0.8538	12.6272	590.629	4220.12
106239	106240		United States of America	North America	5.39	34.5	6.4	9.4917	438.3	110.8	-93.4776	47.0646	17.9929	0.548	12.63	631.319	3273.39
106254	106255		United States of America	North America	6.58	16.4	2.5	9.84854	252.4	180.2	-95.5432	47.0569	5.33333	0.52816	12.6337	649.97	3898.18
106260	106261		United States of America	North America	2.9	8.91	3.1	8.46338	510.3	30.3	-93.9922	47.0519	9.14	0.640224	12.6361	649.97	3273.39
106266	106267		United States of America	North America	2.4	5.38	2.2	8.1722	1777.7	172.7	-99.4448	47.047	38.9	1.07402	12.6384	564.944	2282.37
106285	106286		United States of America	North America	1.09	3.29	3	7.06194	488.1	15.9	-95.0033	47.0373	4.8	0.508652	12.6431	649.97	3273.39
106288	106289		United States of America	North America	1.01	4.4	4.3	6.96305	151.6	68.5	-94.896	47.0347	2.92	0.425909	12.6443	649.97	3273.39
106302	106303		United States of America	North America	4.25	24.65	5.8	9.08347	276.4	252.2	-95.5427	47.0284	6.86667	0.578053	12.6474	649.97	3898.18
106307	106308		United States of America	North America	1.32	6.55	5	7.31655	289.6	53.2	-94.8297	47.0251	2.38	0.395909	12.6489	649.97	3273.39
106317	106318		United States of America	North America	3.99	28.69	7.2	8.97801	368.5	182.9	-94.9536	47.0205	4.03561	0.476185	12.6512	649.97	3273.39
106322	106323		United States of America	North America	1.58	8.08	5.1	7.564	34.2	525.5	-95.0954	47.016	7.30769	0.59105	12.6533	649.97	3273.39
106331	106332		United States of America	North America	1.3	5.97	4.6	7.29591	60.1	281.2	-95.5503	47.0129	5.81818	0.544833	12.6548	649.97	3898.18
106332	106333		United States of America	North America	1.28	4.79	3.8	7.27501	390.2	29	-95.0089	47.0118	3.55614	0.456974	12.6553	649.97	3273.39
106338	106339		United States of America	North America	4.28	16.04	3.8	9.0953	51.5	661.4	-94.1178	47.0106	5.85758	0.546148	12.6559	649.97	3273.39
106347	106348		United States of America	North America	1.03	3.38	3.3	6.98835	2174.1	3.5	-94.5978	47.0085	4.6	0.500978	12.6569	649.97	3323.47
106357	106358		United States of America	North America	2.6	17.41	6.7	8.29412	612.6	66.3	-94.7406	47.0033	4.42333	0.493818	12.6594	649.97	3273.39
106358	106359		United States of America	North America	6.2	51.83	8.4	9.74075	333.5	85	-68.2066	47.0029	2.775	0.377145	12.6596	364.442	698.313
106362	106363		United States of America	North America	3.68	16.85	4.6	8.84467	995.1	33.4	-94.2113	46.9997	4.59058	0.49472	12.6611	649.97	3273.39
106372	106373		United States of America	North America	8.09	24.34	3	10.2322	152.7	264.5	-93.912	46.9949	3.24286	0.442166	12.6635	649.97	3273.39
106379	106380		United States of America	North America	1.79	9.22	5.1	7.74066	101.7	214.2	-94.9281	46.9925	2.03542	0.374384	12.6646	649.97	3273.39
106387	106388		United States of America	North America	2.24	8.23	3.7	8.06856	264.7	57	-94.0879	46.9899	8.61111	0.626736	12.6659	649.97	3273.39
106389	106390		United States of America	North America	4.97	12.53	2.5	9.35031	725	31	-94.0297	46.9895	3.97143	0.475363	12.6661	649.97	3273.39
106395	106396		United States of America	North America	6.19	51.57	8.3	9.73784	589.3	206.8	-94.9477	46.9871	2.36364	0.394934	12.6672	649.97	3273.39
106396	106397		United States of America	North America	2.03	11.31	5.6	7.92295	1636.8	16.7	-94.8636	46.9866	3.20694	0.44041	12.6674	649.97	3273.39
106397	106398		United States of America	North America	1.06	5.21	4.9	7.02557	2155.1	5.3	-94.3658	46.9869	2.7	0.414157	12.6673	649.97	3273.39
106402	106403		United States of America	North America	6.99	30.08	4.3	9.95929	2231.4	43.3	-95.6366	46.9848	7.90417	0.605317	12.6683	649.97	3898.18
106410	106411		United States of America	North America	1.56	6.86	4.4	7.5462	2336.4	5.4	-94.0425	46.9813	3.85926	0.470523	12.67	649.97	3273.39
106412	106413		United States of America	North America	2.92	17.56	6	8.47414	241.4	107.2	-93.6008	46.9802	11.4047	0.692901	12.6705	631.319	3273.39
106423	106424		United States of America	North America	1.42	7.05	5	7.41606	159.7	142.5	-95.8145	46.9728	8.63158	0.627268	12.6741	649.97	3898.18
106431	106432		United States of America	North America	1.15	4.22	3.7	7.13229	1807	5.7	-94.9151	46.9673	5.79545	0.544072	12.6767	649.97	3273.39
106437	106438		United States of America	North America	4.46	30.32	6.8	9.16488	801.1	83.9	-94.3392	46.9658	3.40513	0.449464	12.6774	649.97	3273.39
106440	106441		United States of America	North America	1	3.58	3.6	6.95024	32.8	259.3	-94.8836	46.965	2.66667	0.412323	12.6778	649.97	3273.39
106450	106451		United States of America	North America	2.28	6.89	3	8.09502	466.3	48.9	-95.755	46.9618	2.6	0.408611	12.6793	649.97	3898.18
106453	106454		United States of America	North America	1.39	7.9	5.7	7.38682	557.3	36.3	-95.1028	46.9607	18.4202	0.822328	12.6798	649.97	3273.39
106461	106462		United States of America	North America	2.11	10.49	5	7.9798	1686.4	14.2	-94.4923	46.9582	2.90769	0.425267	12.6811	649.97	3273.39
106478	106479		United States of America	North America	5.63	35.42	6.3	9.5685	987.9	76.1	-94.1771	46.9521	6.04375	0.552286	12.684	649.97	3273.39
106489	106490		United States of America	North America	4.72	24.41	5.2	9.26146	4036.7	18.3	-95.5205	46.9467	6.07407	0.553275	12.6866	649.97	3273.39
106490	106491		United States of America	North America	6.35	37.04	5.8	9.78393	125.6	661.2	-95.0658	46.9457	4.88507	0.511854	12.6871	649.97	3273.39
106498	106499		United States of America	North America	1.35	5.46	4	7.34703	44.4	280.3	-94.3328	46.943	5.1931	0.523157	12.6883	649.97	3273.39
106501	106502		United States of America	North America	4.7	27.44	5.8	9.25418	1255.1	71.2	-95.7618	46.9418	7.35714	0.592475	12.6889	649.97	3898.18
106502	106503		United States of America	North America	2.63	12.46	4.7	8.31174	824.2	34	-94.4142	46.9415	3.05652	0.432917	12.689	649.97	3273.39
106516	106517		United States of America	North America	4.75	20.32	4.3	9.27232	445.4	106.2	-94.5271	46.9312	4.19592	0.484792	12.694	649.97	3273.39
106521	106522		United States of America	North America	4	35.02	8.8	8.98217	32	486.2	-88.5578	46.9277	10.4833	0.671536	12.6957	525.566	696.113
106523	106524		United States of America	North America	1.29	4.09	3.2	7.2855	493.2	15.5	-94.0557	46.9272	5.13158	0.520935	12.6959	649.97	3273.39
106525	106526		United States of America	North America	1.22	6.16	5.1	7.21069	123.1	119	-94.8754	46.9246	9.27215	0.643515	12.6972	649.97	3273.39
106534	106535		United States of America	North America	5.7	21.64	3.8	9.5904	2052.6	34.3	-95.6813	46.9206	12.124	0.708207	12.6991	649.97	3898.18
106535	106536		United States of America	North America	1.73	8.27	4.8	7.69199	436.9	50.2	-95.252	46.9206	9.19194	0.639287	12.6991	649.97	3273.39
106538	106539		United States of America	North America	2.01	5.6	2.8	7.90845	2701.4	6.7	-95.66	46.9176	7.06667	0.584011	12.7005	649.97	3898.18
106543	106544		United States of America	North America	2.85	19	6.7	8.43619	2036.2	20.4	-94.3104	46.9146	3.7093	0.463909	12.702	649.97	3273.39
106546	106547		United States of America	North America	1.53	8.02	5.3	7.51914	46.3	414.4	-94.8952	46.9142	9.33214	0.644999	12.7021	649.97	3273.39
106554	106555		United States of America	North America	2.4	8.78	3.7	8.1722	4066.7	7	-95.6702	46.9089	3.82143	0.46887	12.7047	649.97	3898.18
106568	106569		United States of America	North America	1.85	4.61	2.5	7.78801	267.9	9.1	-92.3128	46.9039	7.75	0.603588	12.7071	631.319	2122.37
106570	106571		United States of America	North America	4.09	20	4.9	9.01922	297.2	156.2	-94.4651	46.9021	4.19762	0.484862	12.7079	649.97	3273.39
106571	106572		United States of America	North America	9.71	33.64	3.5	10.5837	286.9	61.2	-92.1646	46.9021	15.1833	0.767478	12.708	631.319	2122.37
106613	106614		United States of America	North America	1.19	3.17	2.7	7.17755	1182.6	10.4	-96.0547	46.8758	23.7273	0.900161	12.7206	649.97	3898.18
106619	106620		United States of America	North America	5.63	23.17	4.1	9.5685	786.4	103.6	-95.8313	46.8704	9.74239	0.654839	12.7231	649.97	3898.18
106621	106622		United States of America	North America	6.29	21.89	3.5	9.76676	469.3	25.1	-92.4219	46.869	4.35	0.491078	12.7238	631.319	2122.37
106624	106625		United States of America	North America	7.11	39.35	5.5	9.9907	8593.9	15.4	-95.6969	46.8686	5.8	0.544225	12.724	649.97	3898.18
106625	106626		United States of America	North America	1.4	5.22	3.7	7.39663	875.7	13.2	-94.2854	46.8688	3.5	0.454384	12.7239	649.97	3273.39
106628	106629	Edward Arthur Patterson	United States of America	North America	1.83	11	6	7.77237	63.1	1027	-102.829	46.8672	29.38	0.871691	12.7246	506.088	2282.37
106629	106630		United States of America	North America	1.69	6.71	4	7.65877	33.6	481.9	-94.8658	46.8662	7.61905	0.599925	12.7251	649.97	3273.39
106631	106632		United States of America	North America	1.77	10.03	5.7	7.72458	274.4	19.2	-92.3209	46.8643	4.02143	0.477492	12.7261	631.319	2122.37
106635	106636		United States of America	North America	1.37	4.22	3.1	7.36704	561.2	17	-94.3411	46.8623	2.43871	0.39937	12.727	649.97	3273.39
106642	106643		United States of America	North America	1.27	8.46	6.7	7.26447	1554.3	18.5	-95.7155	46.8588	1.8	0.358315	12.7287	649.97	3898.18
106644	106645		United States of America	North America	1.1	3.55	3.2	7.07388	4109.7	2.2	-94.8191	46.8582	3.3	0.444933	12.729	649.97	3273.39
106654	106655		United States of America	North America	1	2.77	2.8	6.95024	135.4	46.1	-94.3094	46.8515	3.4	0.449703	12.7322	649.97	3273.39
106669	106670		United States of America	North America	6.45	25.29	3.9	9.81225	1407.2	54.9	-95.4979	46.845	11.0096	0.684231	12.7353	649.97	3898.18
106673	106674		United States of America	North America	7.25	71.2	9.8	10.0268	2616.1	69.9	-95.0099	46.8438	5.61579	0.537986	12.7358	649.97	3273.39
106676	106677		United States of America	North America	1.14	2.29	2	7.12078	948.3	9.7	-96.0766	46.8429	27.4167	0.947852	12.7363	649.97	3898.18
106677	106678		United States of America	North America	1.29	2.63	2	7.2855	563.8	17.2	-95.8914	46.8421	8.75	0.630329	12.7367	649.97	3898.18
106690	106691		United States of America	North America	1.48	6.16	4.2	7.47306	614.8	31.7	-95.5576	46.8315	7.438	0.594793	12.7417	649.97	3898.18
106692	106693		United States of America	North America	2.01	8.08	4	7.90845	31.2	629.3	-94.8556	46.8314	27.3158	0.946605	12.7418	649.97	3273.39
106693	106694		United States of America	North America	1.47	4.63	3.2	7.46369	3348	5.4	-96.1065	46.831	27.1	0.943927	12.742	649.97	3898.18
106696	106697		United States of America	North America	3.6	12.43	3.5	8.80878	237.9	117.8	-94.3359	46.8285	3.84231	0.469784	12.7432	649.97	3273.39
106699	106700		United States of America	North America	1.03	4.5	4.4	6.98835	1486.7	8.1	-95.0601	46.828	4	0.476582	12.7434	649.97	3273.39
106702	106703		United States of America	North America	5.92	27.92	4.7	9.65783	1701	48.8	-95.4168	46.8247	6.35714	0.56235	12.745	649.97	3273.39
106714	106715		United States of America	North America	9.24	74.57	8.1	10.487	78.8	574.8	-68.5131	46.8175	5.46667	0.532839	12.7484	364.442	698.313
106721	106722		United States of America	North America	2.95	8.67	2.9	8.49018	131.2	751.9	-99.76	46.8117	20	0.840637	12.7512	564.944	2282.37
106722	106723		United States of America	North America	1.57	5.31	3.4	7.55512	91.5	140	-94.4707	46.8118	12.9909	0.725895	12.7512	649.97	3273.39
106725	106726		United States of America	North America	8.06	19.9	2.5	10.2252	56.5	243.2	-87.6823	46.8103	10.65	0.674908	12.7519	525.566	696.113
106727	106728		United States of America	North America	1.17	4.56	3.9	7.15508	6.8	1703.5	-94.8996	46.8081	7.83269	0.60588	12.753	649.97	3273.39
106729	106730		United States of America	North America	1.88	8.03	4.3	7.81123	88.1	218.3	-94.3986	46.8068	7.87097	0.606936	12.7536	649.97	3273.39
106735	106736		United States of America	North America	3.79	20.51	5.4	8.893	4164.6	19.2	-95.9907	46.8048	10.9259	0.682369	12.7545	649.97	3898.18
106741	106742		United States of America	North America	1.46	4.66	3.2	7.45427	66.9	157.7	-94.3335	46.7979	5.19091	0.523078	12.7578	649.97	3273.39
106747	106748		United States of America	North America	2.25	9.83	4.4	8.07521	43.3	643.3	-95.073	46.7937	46.0034	1.14033	12.7598	649.97	3273.39
106751	106752		United States of America	North America	3.03	15.8	5.2	8.53232	118.8	92.1	-92.9178	46.7898	11.6643	0.698495	12.7617	631.319	3273.39
106759	106760		United States of America	North America	2.76	21.74	7.9	8.38626	7.2	1879.9	-69.2742	46.7839	1.7	0.351074	12.7645	418.973	698.313
106761	106762		United States of America	North America	5.36	17.16	3.2	9.4819	837.8	158.1	-99.8595	46.7814	7.1	0.584994	12.7657	564.944	2282.37
106764	106765		United States of America	North America	3.34	12.14	3.6	8.68747	1300.6	38.5	-96.1202	46.7786	12.2878	0.71161	12.767	649.97	3898.18
106772	106773		United States of America	North America	1.04	3.14	3	7.00086	4042.4	2.8	-95.9327	46.7755	8.76	0.630586	12.7685	649.97	3898.18
106780	106781		United States of America	North America	1.58	7.8	4.9	7.564	44.8	329.7	-94.0436	46.7707	5.06857	0.518641	12.7708	649.97	3273.39
106789	106790		United States of America	North America	1.36	6.14	4.5	7.35707	1869.7	9	-95.0714	46.7635	19.295	0.83607	12.7742	649.97	3273.39
106793	106794		United States of America	North America	4.86	19.76	4.1	9.31167	282.3	237.9	-95.898	46.7607	24.0196	0.904107	12.7756	649.97	3898.18
106794	106795		United States of America	North America	2.39	5.48	2.3	8.16589	484.6	46.5	-96.098	46.7604	6.74675	0.574426	12.7757	649.97	3898.18
106796	106797		United States of America	North America	2.24	9.2	4.1	8.06856	1638.1	10.7	-93.9521	46.7599	4.1931	0.484676	12.776	727.087	3273.39
106801	106802		United States of America	North America	1.07	3.23	3	7.03779	1335.1	8.7	-95.8238	46.754	29.3077	0.970706	12.7788	649.97	3898.18
106806	106807		United States of America	North America	1.21	6.73	5.6	7.19971	37.9	336.8	-94.0517	46.749	5.95789	0.549471	12.7812	649.97	3273.39
106816	106817		United States of America	North America	1.09	3.24	3	7.06194	219.5	25.6	-93.8433	46.7436	34	1.02359	12.7837	804.204	3273.39
106818	106819		United States of America	North America	1.46	6.37	4.4	7.45427	260.5	45.6	-93.9259	46.7429	5.93111	0.548588	12.7841	804.204	3273.39
106821	106822		United States of America	North America	2.05	7.57	3.7	7.93733	625.9	46	-95.9747	46.7415	5.02857	0.517175	12.7848	757.934	3898.18
106822	106823		United States of America	North America	2.51	12.81	5.1	8.24024	617.8	43.7	-94.0747	46.7413	4.0425	0.477092	12.7848	788.781	3273.39
106826	106827		United States of America	North America	1.49	4.29	2.9	7.48237	337.6	48.4	-95.9609	46.7356	5.01818	0.516793	12.7876	804.204	3898.18
106834	106835	Melissa Lake	United States of America	North America	7.18	38.4	5.3	10.0088	464.9	280.4	-95.8948	46.7323	9.85714	0.657733	12.7891	781.523	3898.18
106835	106836		United States of America	North America	1.99	6.19	3.1	7.89383	33.5	433.1	-94.407	46.7322	10.248	0.666933	12.7892	804.204	3273.39
106837	106838		United States of America	North America	3.16	21.06	6.7	8.59888	466.1	73.3	-93.6938	46.7317	19.0276	0.831912	12.7894	832.051	3273.39
106841	106842		United States of America	North America	2.49	12.36	5	8.22805	624.9	30.9	-93.6214	46.7289	16.8125	0.795935	12.7907	832.051	3273.39
106846	106847		United States of America	North America	1.66	5.57	3.4	7.63343	560.5	13.5	-93.3328	46.7244	10.3636	0.669611	12.7929	832.051	3273.39
106848	106849		United States of America	North America	1.24	5.23	4.2	7.23241	3786.3	5	-95.7521	46.723	6.09	0.553792	12.7936	804.204	3323.47
106851	106852		United States of America	North America	1.01	3.9	3.9	6.96305	126.9	17.4	-68.7645	46.7218	0.9	0.279729	12.7941	567.47	698.313
106854	106855		United States of America	North America	2.44	11.58	4.7	8.19723	5829.2	3.2	-93.659	46.7206	2.64615	0.411187	12.7947	832.051	3273.39
106858	106859		United States of America	North America	2.48	8.74	3.5	8.22193	2735.4	13.1	-96.0956	46.7185	9.77966	0.655882	12.7957	804.204	3898.18
106860	106861		United States of America	North America	2.46	12.37	5	8.20962	346.7	67.4	-93.9515	46.7155	6.52727	0.56768	12.7971	804.204	3273.39
106861	106862		United States of America	North America	1.01	5.26	5.2	6.96305	548.3	21.8	-94.2227	46.7142	6.79333	0.57584	12.7978	804.204	3273.39
106864	106865		United States of America	North America	2.28	7.41	3.2	8.09502	43.3	79.5	-85.0659	46.7119	2.875	0.423372	12.7989	696.016	1192.26
106873	106874		United States of America	North America	1.22	2.67	2.2	7.21069	150.1	57.8	-95.6604	46.7065	10.6	0.675027	12.8014	804.204	3898.18
106874	106875		United States of America	North America	1.26	3.48	2.8	7.25385	28.4	417.3	-95.9521	46.7062	10.1076	0.663654	12.8016	804.204	3898.18
106885	106886		United States of America	North America	1.13	4.79	4.2	7.10918	172.9	13	-85.331	46.6994	5.01667	0.516706	12.8048	696.016	1192.26
106888	106889		United States of America	North America	1.89	9.89	5.2	7.8189	2383.9	14.4	-95.727	46.6939	7.7381	0.599287	12.8075	804.204	3898.18
106889	106890		United States of America	North America	2.06	6.96	3.4	7.94448	1342.1	5.9	-93.1979	46.6938	2	0.372057	12.8075	832.051	3273.39
106890	106891		United States of America	North America	1.76	8.65	4.9	7.71649	527.1	9.9	-92.6229	46.6938	4	0.476582	12.8075	832.051	4074.28
106893	106894		United States of America	North America	1	4.83	4.8	6.95024	809.5	21	-95.7745	46.6912	2.54909	0.405735	12.8087	804.204	3898.18
106900	106901		United States of America	North America	1.58	4.54	2.9	7.564	94.5	35.5	-92.8795	46.6872	12.5693	0.715757	12.8107	832.051	3273.39
106905	106906		United States of America	North America	1.94	6.34	3.3	7.85676	30	407.8	-94.1055	46.6863	6.0457	0.552242	12.8111	804.204	3273.39
106906	106907		United States of America	North America	1.34	5.66	4.2	7.33693	412.1	27.7	-94.0385	46.6861	3.3129	0.445554	12.8112	804.204	3273.39
106908	106909		United States of America	North America	8.84	61.07	6.9	10.4014	1313.8	55.8	-93.2896	46.6856	9.83192	0.657131	12.8114	832.051	3273.39
106911	106912		United States of America	North America	1.81	5.48	3	7.75658	163.6	161.2	-119.669	46.6827	6.1	0.554117	12.8128	228.304	2043.97
106925	106926		United States of America	North America	3.26	14.02	4.3	8.64859	101.2	67.4	-85.6235	46.6753	4.05	0.478693	12.8163	696.016	1192.26
106926	106927		United States of America	North America	1.02	2.72	2.7	6.97575	604.8	9.1	-94.0129	46.6744	2.7	0.414157	12.8167	804.204	3273.39
106929	106930		United States of America	North America	1.27	4.12	3.3	7.26447	16.6	663.5	-95.6942	46.6695	6.5	0.566832	12.8191	804.204	3898.18
106937	106938		United States of America	North America	1.7	5.32	3.1	7.66713	0.4	9153.1	-92.4021	46.6663	3.47778	0.9758	12.8206	832.051	2122.37
106940	106941		United States of America	North America	1.47	3.51	2.4	7.46369	589.5	24.8	-96.0732	46.6648	6.33333	0.561597	12.8213	804.204	3898.18
106941	106942		United States of America	North America	4.47	30.02	6.7	9.16868	2969.5	35	-95.7383	46.6648	5.83333	0.54534	12.8213	804.204	3898.18
106946	106947		United States of America	North America	1.78	6.68	3.7	7.73264	359.4	32.7	-93.8422	46.6627	14.7423	0.75944	12.8223	804.204	3273.39
106957	106958		United States of America	North America	1.44	4.8	3.3	7.43528	118.2	21.7	-68.0354	46.6562	20.2032	0.932333	12.8254	420.791	698.313
106961	106962		United States of America	North America	2.73	8.23	3	8.36932	3970.4	3.1	-93.5252	46.6548	9.7275	0.65463	12.8261	832.051	3273.39
106969	106970		United States of America	North America	2.27	10.57	4.6	8.08844	1132.5	22.7	-94.3031	46.651	7.00889	0.582301	12.8279	804.204	3273.39
106971	106972		United States of America	North America	1.44	4.38	3	7.43528	269.4	12.5	-92.9034	46.6507	10.9944	0.683894	12.828	832.051	3273.39
106974	106975		United States of America	North America	1.15	4.22	3.7	7.13229	247.7	29.9	-93.7448	46.6491	17.1118	0.800967	12.8288	820.117	3273.39
106978	106979		United States of America	North America	1.12	3.76	3.3	7.0975	60.6	29.6	-85.4027	46.6435	2.63333	0.410445	12.8315	696.016	1192.26
106990	106991		United States of America	North America	1.23	4.3	3.5	7.22158	133.5	66.1	-94.0645	46.6366	6.05	0.55249	12.8348	804.204	3273.39
106991	106992		United States of America	North America	1.25	3.51	2.8	7.24316	300.8	17.5	-93.499	46.6362	4.035	0.478067	12.8349	832.051	3273.39
106992	106993		United States of America	North America	1.66	7.31	4.4	7.63343	10.7	1524.8	-94.099	46.6357	6.115	0.554603	12.8352	804.204	3273.39
106995	106996		United States of America	North America	1.21	2.51	2.1	7.19971	337.2	31.4	-96.1678	46.6349	14.3636	0.752413	12.8356	804.204	3898.18
106997	106998		United States of America	North America	2.54	14.26	5.6	8.25837	414.8	117.9	-95.7581	46.6335	4.25	0.487015	12.8362	804.204	3898.18
107005	107006		United States of America	North America	8.15	82.9	10.2	10.2462	225.6	996.4	-95.5409	46.6274	16.9108	0.779127	12.8392	804.204	3898.18
107006	107007		United States of America	North America	1.13	3.28	2.9	7.10918	2374.5	2.9	-94.0146	46.6271	6.52727	0.56768	12.8393	804.204	3273.39
107007	107008		United States of America	North America	1.19	2.32	1.9	7.17755	174.1	20	-93.5052	46.6273	35.7	1.04159	12.8392	832.051	3273.39
107012	107013		United States of America	North America	1.17	3.31	2.8	7.15508	638.6	17.3	-95.6643	46.6265	4.14583	0.482717	12.8396	804.204	3898.18
107013	107014		United States of America	North America	3.63	18.61	5.1	8.82232	1354.7	49.7	-95.8033	46.6257	4.02564	0.477671	12.84	804.204	3898.18
107014	107015		United States of America	North America	1.4	4.39	3.1	7.39663	1639.6	8.8	-95.576	46.6253	5.2	0.523405	12.8402	804.204	3898.18
107015	107016		United States of America	North America	3.89	22.93	5.9	8.93595	1830.6	47.7	-95.9699	46.6241	8.15556	0.614685	12.8407	804.204	3898.18
107018	107019		United States of America	North America	4.98	25.06	5	9.35379	3973.6	24	-95.9635	46.623	5.35556	0.528945	12.8413	804.204	3898.18
107023	107024		United States of America	North America	1.01	4.33	4.3	6.96305	982.5	16.5	-95.8662	46.6191	28.4737	0.960747	12.8431	804.204	3898.18
107024	107025		United States of America	North America	1.47	4.82	3.3	7.46369	324.1	9.6	-92.6445	46.6185	3.69231	0.463149	12.8434	832.051	4074.28
107026	107027		United States of America	North America	2.27	9.08	4	8.08844	1419.6	23.7	-95.8492	46.6181	4.04878	0.47865	12.8436	804.204	3898.18
107027	107028		United States of America	North America	1.12	5.7	5.1	7.0975	507.8	6.8	-92.4573	46.6183	10.2895	0.667896	12.8435	832.051	2122.37
107038	107039		United States of America	North America	5.39	23.55	4.4	9.4917	1584.6	49.5	-95.7266	46.6103	3.06466	0.42756	12.8473	804.204	3898.18
107046	107047		United States of America	North America	1.3	3.51	2.7	7.29591	1561.2	7.5	-95.6939	46.6016	2.70909	0.414654	12.8515	804.204	3898.18
107049	107050		United States of America	North America	1.5	8.91	6	7.49164	49.7	107.9	-69.1562	46.6019	2.8	0.419572	12.8513	567.47	698.313
107053	107054		United States of America	North America	1.41	4.6	3.3	7.40637	262.5	33.9	-93.8788	46.5994	2.9	0.424864	12.8525	804.204	3273.39
107070	107071		United States of America	North America	1.24	2.73	2.2	7.23241	3945.6	2.5	-95.7437	46.5895	11.9333	0.704208	12.8572	804.204	3898.18
107071	107072		United States of America	North America	3.54	20.2	5.7	8.78144	83.2	886.9	-96.0725	46.5873	5.79231	0.543967	12.8582	804.204	3898.18
107072	107073		United States of America	North America	3.43	16.77	4.9	8.7303	3465.6	11.1	-94.1295	46.5862	4.94118	0.513947	12.8588	804.204	3273.39
107077	107078		United States of America	North America	2.85	21.94	7.7	8.43619	167.7	78.7	-69.1691	46.584	3.9	0.472291	12.8598	567.47	698.313
107078	107079		United States of America	North America	3.08	10.58	3.4	8.55819	2660.8	14.3	-95.7785	46.5824	6.12836	0.543998	12.8606	804.204	3898.18
107090	107091		United States of America	North America	3.13	22.69	7.2	8.58372	273.6	53.9	-86.3465	46.5716	2.35	0.394119	12.8657	728.884	1192.26
107100	107101		United States of America	North America	9.8	51.4	5.2	10.6017	117.8	359.9	-87.5677	46.5653	3	0.430041	12.8687	728.884	1192.26
107104	107105	Little McDonald Lake	United States of America	North America	6.68	34.9	5.2	9.87606	2231.7	54.4	-95.7812	46.5649	4.00656	0.476715	12.8689	804.204	3898.18
107108	107109		United States of America	North America	1.63	7.17	4.4	7.60772	518.4	33.8	-94.2496	46.562	8.03582	0.611447	12.8703	804.204	3273.39
107115	107116		United States of America	North America	1.04	3.75	3.6	7.00086	1669.7	5.2	-94.1115	46.5532	5.58333	0.536874	12.8745	804.204	3273.39
107116	107117		United States of America	North America	1.19	5.34	4.5	7.17755	687.3	28.9	-95.8479	46.5521	3.78788	0.467396	12.875	804.204	3898.18
107123	107124		United States of America	North America	1.46	8.07	5.5	7.45427	455.8	43.5	-94.2823	46.5486	5.28625	0.52649	12.8766	804.204	3273.39
107125	107126		United States of America	North America	1.27	6.6	5.2	7.26447	1018.6	24.2	-95.8696	46.5482	2.98387	0.429213	12.8768	804.204	3898.18
107133	107134		United States of America	North America	2.61	9.31	3.6	8.30001	123.5	45.4	-88.4854	46.5437	4.7	0.504842	12.879	728.884	696.113
107135	107136		United States of America	North America	2.1	12.01	5.7	7.97279	591.6	49.9	-94.302	46.5395	5.83659	0.545448	12.881	804.204	3273.39
107136	107137		United States of America	North America	4.49	28.83	6.4	9.17626	2301.1	26.3	-93.9427	46.5385	4.69412	0.504616	12.8814	804.204	3273.39
107139	107140		United States of America	North America	1.84	11.99	6.5	7.78021	154.3	44.7	-88.178	46.5377	2.65	0.411249	12.8818	728.884	2228.54
107147	107148		United States of America	North America	1.72	4.1	2.4	7.68374	219.9	10.3	-85.9797	46.5325	2.9	0.424864	12.8843	696.016	1190.67
107152	107153		United States of America	North America	1.97	6.79	3.4	7.87909	139	29.4	-88.4113	46.5299	11.66	0.698146	12.8855	728.884	696.113
107153	107154		United States of America	North America	2.39	19.18	8	8.16589	891.4	12.9	-69.1285	46.5299	1.3	0.318994	12.8856	567.47	698.313
107158	107159		United States of America	North America	6.09	41.91	6.9	9.70855	2566.2	37.2	-94.0994	46.5238	12.0901	0.701274	12.8884	804.204	3273.39
107159	107160		United States of America	North America	6.28	37.6	6	9.76388	2921	43	-95.6356	46.5231	7.24783	0.589316	12.8888	804.204	3898.18
107175	107176		United States of America	North America	2.25	5.47	2.4	8.07521	231.2	37.2	-93.4605	46.518	9.84286	0.657392	12.8912	832.051	3273.39
107177	107178		United States of America	North America	3.58	26.51	7.4	8.79971	195.9	100.2	-91.6827	46.5161	9.5654	0.647241	12.8921	832.051	2122.37
107179	107180		United States of America	North America	1.24	2.65	2.1	7.23241	103.8	16.7	-86.2573	46.5156	3.07143	0.43367	12.8923	702.59	1190.67
107181	107182		United States of America	North America	6.39	39.69	6.2	9.7953	179.8	307.5	-93.7938	46.5146	14.325	0.75169	12.8928	804.204	3273.39
107184	107185		United States of America	North America	1.38	6.44	4.7	7.37696	877.1	16.5	-94.0632	46.5134	5.7	0.540854	12.8934	804.204	3273.39
107185	107186		United States of America	North America	1.04	4.6	4.4	7.00086	334.7	34.4	-94.2754	46.5122	6.01875	0.551469	12.894	804.204	3273.39
107202	107203		United States of America	North America	3.21	21.89	6.8	8.62389	340.1	48	-91.3527	46.5006	1.588	0.336895	12.8995	832.051	2122.37
107206	107207		United States of America	North America	4.96	24.52	4.9	9.34682	3503.5	17.7	-94.2592	46.5004	4.384	0.492445	12.8995	804.204	3273.39
107208	107209		United States of America	North America	1.4	5.19	3.7	7.39663	426.1	19.8	-93.6135	46.4989	5.66364	0.539619	12.9003	832.051	3273.39
107213	107214		United States of America	North America	1.55	4.42	2.9	7.53722	3197.8	2.4	-93.6562	46.4962	6.46	0.565584	12.9016	832.051	3273.39
107215	107216		United States of America	North America	1.56	5.19	3.3	7.5462	4292.7	3	-94.1437	46.4937	3.2	0.44007	12.9028	804.204	3273.39
107216	107217		United States of America	North America	1.6	6.8	4.3	7.58162	471.6	22.8	-93.4885	46.4927	4.82727	0.509683	12.9032	832.051	3273.39
107218	107219		United States of America	North America	1.2	4.15	3.4	7.18867	110.6	74.3	-94.0195	46.49	27.5	0.94888	12.9045	804.204	3273.39
107219	107220		United States of America	North America	1.18	3.62	3.1	7.16635	912	9.8	-94.1858	46.4894	14.3452	0.748263	12.9048	804.204	3273.39
107220	107221		United States of America	North America	1.65	5.77	3.5	7.62491	688.8	13.6	-93.6073	46.4893	3.6	0.458979	12.9048	832.051	3273.39
107227	107228		United States of America	North America	1	2.09	2.1	6.95024	4035.6	1.6	-95.5813	46.4855	11.1707	0.687791	12.9067	804.204	3898.18
107236	107237		United States of America	North America	1.58	6.49	4.1	7.564	2591.5	6.4	-94.2478	46.4811	3.75	0.465721	12.9087	804.204	3273.39
107237	107238		United States of America	North America	1.99	9.57	4.8	7.89383	1118.8	6.5	-92.6937	46.4813	4.8175	0.505712	12.9087	832.051	4074.28
107242	107243		United States of America	North America	1.33	3.48	2.6	7.32677	21.1	215.3	-93.7505	46.4797	4.4	0.493086	12.9094	832.051	3273.39
107244	107245		United States of America	North America	1.59	8.9	5.6	7.57283	149.9	44.9	-91.7396	46.4781	6.71379	0.573422	12.9102	832.051	2122.37
107246	107247		United States of America	North America	4.3	19.7	4.6	9.10315	1226	31.9	-93.9521	46.4771	4.98182	0.515453	12.9106	804.204	3273.39
107248	107249		United States of America	North America	3.94	19.58	5	8.95709	139	191.8	-93.6979	46.4762	13.3468	0.732439	12.9111	832.051	3273.39
107250	107251		United States of America	North America	3.78	24.58	6.5	8.88865	469.4	31.6	-69.1962	46.4747	2.55	0.405787	12.9117	567.47	698.313
107255	107256		United States of America	North America	1.44	4.61	3.2	7.43528	340	9.8	-92.0695	46.4693	9.56154	0.650618	12.9143	832.051	2122.37
107266	107267		United States of America	North America	6.63	45.54	6.9	9.86234	1039.6	109.6	-94.2938	46.4646	7.65833	0.601028	12.9166	804.204	3273.39
107267	107268		United States of America	North America	1.85	4.65	2.5	7.78801	420.8	42.9	-95.8619	46.464	6.7	0.573001	12.9168	804.204	3898.18
107270	107271		United States of America	North America	3.53	11.38	3.2	8.77684	1446.9	24.6	-95.5475	46.4634	7.03571	0.583096	12.9171	804.204	3898.18
107273	107274		United States of America	North America	1.41	5.9	4.2	7.40637	35.2	133.8	-91.974	46.4604	4.83333	0.509911	12.9185	832.051	2122.37
107288	107289		United States of America	North America	3.67	24.06	6.5	8.84022	344.6	42.2	-69.2305	46.4488	2.35	0.394119	12.9241	567.47	698.313
107293	107294		United States of America	North America	1.08	3.66	3.4	7.04991	8.3	317.1	-92.7671	46.4464	10.6	0.675027	12.9252	832.051	4074.28
107301	107302		United States of America	North America	3.85	28.1	7.3	8.91888	111.5	177.4	-87.8216	46.4412	2.7	0.414157	12.9277	728.884	2228.54
107307	107308		United States of America	North America	1.91	7.78	4.1	7.83414	223.3	61.8	-93.718	46.4365	3.20526	0.440328	12.9299	832.051	3273.39
107308	107309		United States of America	North America	7.55	39.77	5.3	10.1023	1626.3	45.7	-93.7579	46.4359	5.98261	0.550284	12.9302	804.204	3273.39
107311	107312		United States of America	North America	2.82	18.17	6.4	8.41969	812.1	92.8	-96.0799	46.4337	6.10755	0.554362	12.9312	804.204	3898.18
107314	107315		United States of America	North America	3.13	11.16	3.6	8.58372	1291.1	31.7	-95.7825	46.4313	5.16329	0.522082	12.9324	804.204	3898.18
107315	107316		United States of America	North America	2.28	7.08	3.1	8.09502	65.3	382.4	-95.6688	46.4313	15.1695	0.767228	12.9324	804.204	3898.18
107316	107317		United States of America	North America	1.1	3.37	3.1	7.07388	2292.9	3.8	-94.4729	46.4312	6.2	0.557345	12.9324	804.204	3273.39
107326	107327		United States of America	North America	2.11	5.72	2.7	7.9798	365.6	24.6	-93.5101	46.427	2	0.372057	12.9344	832.051	3273.39
107335	107336		United States of America	North America	1.9	6.86	3.6	7.82653	219.3	26.9	-92.778	46.422	5.66667	0.539722	12.9368	832.051	4074.28
107337	107338		United States of America	North America	1.47	5.39	3.7	7.46369	483.2	17.8	-93.4813	46.4211	3.36	0.447806	12.9372	832.051	3273.39
107343	107344		United States of America	North America	2.77	11.42	4.1	8.39187	4894.4	10.2	-96.0479	46.4183	5.86667	0.546451	12.9385	804.204	3898.18
107349	107350		United States of America	North America	1.38	3.66	2.6	7.37696	432.5	16.1	-93.7145	46.414	2.95	0.427467	12.9406	832.051	3273.39
107357	107358		United States of America	North America	1.02	2.04	2	6.97575	1075.6	7	-95.7815	46.4099	61.1	1.26199	12.9425	804.204	3898.18
107358	107359		United States of America	North America	3.67	27.84	7.6	8.84022	94.7	285.7	-86.8438	46.4098	6.23	0.558299	12.9425	728.884	1192.26
107361	107362		United States of America	North America	2.46	8.66	3.5	8.20962	234.6	112.2	-95.4695	46.4067	7.42857	0.592315	12.944	804.204	3273.39
107364	107365		United States of America	North America	7.98	44.4	5.6	10.2064	51.5	518	-89.1271	46.4062	2.61667	0.409543	12.9443	810.975	2122.37
107365	107366		United States of America	North America	1.25	2.67	2.1	7.24316	2380.3	4	-95.777	46.4057	4.53333	0.498373	12.9445	804.204	3898.18
107374	107375		United States of America	North America	2.81	14.97	5.3	8.41416	137	312.5	-95.4313	46.4015	14.0915	0.727278	12.9465	804.204	3273.39
107383	107384		United States of America	North America	2.06	8.25	4	7.94448	393	17.9	-92.7687	46.3982	13.8632	0.742942	12.948	832.051	4074.28
107384	107385		United States of America	North America	1.42	4.41	3.1	7.41606	3924.4	5	-96.0973	46.3979	49.9	1.17393	12.9482	804.204	3898.18
107394	107395		United States of America	North America	8.96	61.54	6.9	10.4274	2553	48.3	-93.8724	46.3911	3.43846	0.451514	12.9514	804.204	3273.39
107402	107403		United States of America	North America	1.75	5.83	3.3	7.70836	53.8	96	-92.6008	46.3881	17.25	0.803272	12.9528	832.051	4074.28
107403	107404		United States of America	North America	1.78	5.74	3.2	7.73264	47.6	69.5	-90.0122	46.3881	5	0.514593	12.9528	810.975	2122.37
107410	107411		United States of America	North America	3.43	17.73	5.2	8.7303	239.5	566.1	-99.6095	46.3806	17.45	0.686072	12.9564	595.706	2282.37
107416	107417		United States of America	North America	8.86	16	1.8	10.4058	1.5	18189.8	-94.1838	46.3787	7.4	0.593706	12.9573	804.204	3273.39
107421	107422		United States of America	North America	2.02	6.35	3.1	7.91571	1564	10.7	-94.3014	46.3765	4.5386	0.498579	12.9583	804.204	3273.39
107425	107426		United States of America	North America	1.12	6.13	5.5	7.0975	0.6	18210.1	-94.1978	46.3744	4.03971	0.478266	12.9593	804.204	3273.39
107426	107427		United States of America	North America	6.64	34.25	5.2	9.86509	1334.9	23	-92.7802	46.3737	4.70526	0.505043	12.9597	832.051	4074.28
107435	107436		United States of America	North America	1.89	7.24	3.8	7.8189	389.5	39	-93.9061	46.3722	3.68571	0.462853	12.9604	804.204	3273.39
107436	107437		United States of America	North America	4.12	22.17	5.4	9.03142	318	51.7	-88.6531	46.3721	6.38667	0.562227	12.9604	728.884	696.113
107441	107442		United States of America	North America	3.42	17	5	8.72559	17.4	2765.7	-95.7843	46.3668	5.47561	0.53315	12.9629	804.204	3898.18
107443	107444		United States of America	North America	3.27	16.61	5.1	8.65349	184.9	163.8	-93.9829	46.3659	13.0214	0.726504	12.9634	804.204	3273.39
107447	107448		United States of America	North America	1.56	5.56	3.6	7.5462	559.3	39.6	-95.8823	46.364	4.93333	0.513655	12.9643	804.204	3898.18
107452	107453		United States of America	North America	2.3	7.51	3.3	8.10811	1207.2	23.6	-95.8688	46.3588	15.8	0.77847	12.9667	804.204	3898.18
107457	107458		United States of America	North America	4.88	30.2	6.2	9.31875	197.6	472	-95.6644	46.3551	5.875	0.546728	12.9685	804.204	3898.18
107459	107460		United States of America	North America	1.07	2.38	2.2	7.03779	144.9	35.3	-93.908	46.3549	4.90909	0.512752	12.9686	804.204	3273.39
107467	107468		United States of America	North America	1.3	4.73	3.6	7.29591	108.7	32.3	-88.5866	46.3488	5.05	0.51535	12.9715	728.884	2228.54
107468	107469		United States of America	North America	1.49	4.97	3.3	7.48237	5747.3	2.2	-94.2897	46.348	5.95455	0.549361	12.9718	804.204	3273.39
107469	107470		United States of America	North America	2.31	9.1	3.9	8.11462	1755.6	10.7	-93.786	46.3484	4.15	0.48289	12.9716	804.204	3273.39
107483	107484		United States of America	North America	1.05	2.85	2.7	7.01326	1030.4	7.3	-94.2646	46.3396	2.89333	0.424515	12.9758	804.204	3273.39
107489	107490		United States of America	North America	1.02	4.13	4	6.97575	224.5	13	-88.7652	46.3358	3.975	0.475514	12.9776	810.975	2228.54
107497	107498		United States of America	North America	1.3	3.54	2.7	7.29591	24.4	447.9	-95.6645	46.3312	3.2	0.44007	12.9798	804.204	3898.18
107498	107499		United States of America	North America	6.41	15.2	2.4	9.80096	66.9	223.5	-86.849	46.3305	4.4	0.493086	12.9801	728.884	1192.26
107500	107501		United States of America	North America	2.75	9.48	3.4	8.38063	637.8	30.4	-93.8096	46.3275	2.47857	0.40169	12.9815	804.204	3273.39
107501	107502		United States of America	North America	1.98	8.86	4.5	7.88648	280.8	17.5	-89.9026	46.3271	7.7	0.601902	12.9817	810.975	2122.37
107502	107503		United States of America	North America	1.15	4.6	4	7.13229	831.7	2.8	-89.3648	46.3274	2.5	0.401731	12.9816	810.975	2122.37
107518	107519		United States of America	North America	1.39	4.19	3	7.38682	1311.5	11.3	-95.7357	46.3155	18.2	0.773215	12.9872	804.204	3898.18
107528	107529		United States of America	North America	1.06	3.22	3	7.02557	1007.9	9.9	-95.5973	46.314	2.5	0.402927	12.9879	804.204	3898.18
107537	107538		United States of America	North America	3.69	31.45	8.5	8.84912	1141	16.2	-69.211	46.3097	1.5	0.335723	12.99	567.47	698.313
107538	107539		United States of America	North America	1.73	5.62	3.3	7.69199	1587.5	13.8	-95.9022	46.308	28.6846	0.963283	12.9908	804.204	3898.18
107542	107543		United States of America	North America	3.79	27.96	7.4	8.893	141.5	208.1	-91.4976	46.3063	1.89655	0.365065	12.9916	832.051	4074.28
107547	107548		United States of America	North America	2.81	12.65	4.5	8.41416	166.4	39.6	-68.4317	46.3009	3.9	0.623	12.9941	420.791	698.313
107550	107551		United States of America	North America	1.32	4.76	3.6	7.31655	39.6	730.8	-98.2705	46.2995	42.75	0.986786	12.9948	711.606	4220.12
107551	107552		United States of America	North America	1.9	6.81	3.6	7.82653	875.5	27.1	-95.7229	46.2983	6.74062	0.57424	12.9954	804.204	3898.18
107552	107553		United States of America	North America	3.03	20.9	6.9	8.53232	161.3	251.6	-94.0555	46.2978	13.4245	0.734459	12.9956	804.204	3273.39
107557	107558		United States of America	North America	3.08	22.81	7.4	8.55819	99.7	240.7	-91.5301	46.2948	3.86304	0.470688	12.997	832.051	4074.28
107567	107568		United States of America	North America	5.7	27.21	4.8	9.5904	2265.8	43.5	-95.8556	46.2922	29.4167	0.971993	12.9982	804.204	3898.18
107575	107576		United States of America	North America	2.33	8.2	3.5	8.12757	5928.6	4.9	-95.7896	46.2845	3.27273	0.443616	13.0019	804.204	3898.18
107577	107578		United States of America	North America	9.57	62.4	6.5	10.5553	1123.2	164.3	-95.5868	46.2838	4.98354	0.515407	13.0022	804.204	3898.18
107581	107582		United States of America	North America	6.82	57.77	8.5	9.91403	1254.4	25.2	-85.7199	46.282	2.62	0.409728	13.0031	696.016	1190.67
107583	107584		United States of America	North America	1.24	6.58	5.3	7.23241	367.7	9.3	-89.5771	46.2803	20	0.846613	13.0038	810.975	2122.37
107587	107588		United States of America	North America	2.77	10.98	4	8.39187	2352.4	18.8	-95.972	46.2771	9.27454	0.643574	13.0054	804.204	3898.18
107595	107596		United States of America	North America	1.85	5.18	2.8	7.78801	277.7	17.5	-87.3427	46.2745	2.72632	0.415265	13.0066	728.884	2228.54
107601	107602		United States of America	North America	1.82	6.69	3.7	7.76449	640.3	5.5	-89.4785	46.2705	4.99	0.510884	13.0085	810.975	2122.37
107603	107604		United States of America	North America	3.37	19.47	5.8	8.70185	4173.3	55.2	-99.3771	46.2687	6.7	0.573001	13.0093	595.706	2282.37
107605	107606		United States of America	North America	4.93	40.61	8.2	9.33634	876.9	27.3	-69.3103	46.2686	1	0.290457	13.0094	567.47	698.313
107613	107614		United States of America	North America	1.86	7.61	4.1	7.79579	384.5	42.6	-93.8358	46.2639	6.95	0.580549	13.0116	804.204	3273.39
107614	107615		United States of America	North America	2.03	8.92	4.4	7.92295	555	8.8	-89.8354	46.2631	2.34074	0.393563	13.012	810.975	2122.37
107615	107616		United States of America	North America	1.12	4.85	4.3	7.0975	178.8	15.9	-89.0785	46.2634	2.925	0.426169	13.0118	810.975	2122.37
107618	107619		United States of America	North America	4.9	25.8	5.3	9.3258	174.2	299	-94.1092	46.262	14.9056	0.762433	13.0125	804.204	3273.39
107623	107624		United States of America	North America	3.42	24.75	7.2	8.72559	88.6	293.5	-91.5675	46.2597	4.30732	0.469263	13.0136	832.051	4074.28
107624	107625		United States of America	North America	9.84	61.64	6.3	10.6097	1052.3	185.3	-95.6719	46.2594	4.37353	0.492025	13.0138	804.204	3898.18
107631	107632		United States of America	North America	8.88	22.2	2.5	10.4101	27.8	879.4	-91.9296	46.2548	4.08824	0.480311	13.0159	832.051	4074.28
107637	107638		United States of America	North America	1	2.91	2.9	6.95024	79.9	34.9	-87.3771	46.2491	7.6	0.599388	13.0186	728.884	2228.54
107639	107640		United States of America	North America	1.25	8.84	7.1	7.24316	64	87.8	-88.9868	46.2468	8.8	0.631575	13.0197	810.975	2122.37
107643	107644		United States of America	North America	1.84	9.99	5.4	7.78021	903.4	24.5	-93.8594	46.2432	9.58823	0.651267	13.0214	804.204	3273.39
107646	107647		United States of America	North America	1.61	8.84	5.5	7.59037	57.8	89.9	-69.0162	46.2419	3.13333	0.393	13.022	567.47	854.388
107660	107661		United States of America	North America	1.43	3.13	2.2	7.4257	861.9	9.5	-94.3508	46.2341	22.2421	0.878844	13.0257	804.204	3273.39
107667	107668		United States of America	North America	1.7	9.79	5.8	7.66713	40.3	140.2	-69.563	46.2289	4.7	0.504842	13.0281	567.47	854.388
107672	107673		United States of America	North America	3.01	22.31	7.4	8.52187	451.4	25.8	-68.7411	46.2284	2.95	0.427467	13.0284	506.354	854.388
107674	107675		United States of America	North America	3.12	17.08	5.5	8.57864	149.1	65.6	-89.8961	46.2261	6.80167	0.573421	13.0295	810.975	4074.28
107675	107676		United States of America	North America	1.96	8.69	4.4	7.87168	205.6	23.9	-89.8445	46.2265	5.25676	0.565	13.0293	810.975	4074.28
107676	107677		United States of America	North America	1.27	6.04	4.8	7.26447	713.2	4.6	-89.7188	46.2265	2.17059	0.383096	13.0293	810.975	2122.37
107677	107678		United States of America	North America	1.77	8.99	5.1	7.72458	27.6	182.9	-89.5265	46.2258	7.4	0.552	13.0296	810.975	2122.37
107682	107683		United States of America	North America	4.58	36.75	8	9.21001	244.3	83.6	-89.7633	46.2215	3.60769	0.459329	13.0316	810.975	2122.37
107686	107687		United States of America	North America	1.46	6.88	4.7	7.45427	135.7	64.3	-93.0323	46.2195	25.3905	0.922211	13.0326	832.051	4074.28
107689	107690		United States of America	North America	2.35	7.06	3	8.14043	4.8	4542.2	-96.177	46.2185	28.35	0.90634	13.033	804.204	3898.18
107693	107694		United States of America	North America	3.39	25.32	7.5	8.71138	499.2	28.2	-89.2994	46.2175	2.83333	0.420024	13.0335	810.975	2122.37
107707	107708		United States of America	North America	2.18	9.34	4.3	8.02813	572.3	34.5	-93.799	46.2098	6.8	0.576042	13.0372	804.204	3273.39
107711	107712		United States of America	North America	1.53	4.53	3	7.51914	13.6	205.2	-90.0272	46.2068	3.085	0.434354	13.0386	810.975	4074.28
107712	107713		United States of America	North America	1.12	4.12	3.7	7.0975	900.7	2.5	-89.6659	46.2062	2.04	0.39302	13.0389	810.975	3323.47
107713	107714		United States of America	North America	2.67	12.11	4.5	8.33498	1459.6	34.2	-95.9985	46.2039	6.42857	0.564599	13.04	804.204	5633.79
107717	107718		United States of America	North America	1.01	3.86	3.8	6.96305	111.7	106	-95.6468	46.201	4.5	0.49706	13.0413	804.204	3898.18
107718	107719		United States of America	North America	5.13	34.9	6.8	9.40528	1049.2	121.3	-95.851	46.201	7.16418	0.586877	13.0413	804.204	5633.79
107720	107721		United States of America	North America	3.4	22.29	6.6	8.71613	1007.8	23.8	-91.8739	46.1999	2.52746	0.401937	13.0419	832.051	4074.28
107723	107724		United States of America	North America	2.51	13.5	5.4	8.24024	348.8	22	-89.5128	46.196	11.2	0.481	13.0437	810.975	2122.37
107726	107727		United States of America	North America	1.34	6.51	4.8	7.33693	204.8	40.4	-93.0646	46.1938	13.26	0.73123	13.0447	832.051	4074.28
107727	107728		United States of America	North America	1.13	3.64	3.2	7.10918	250.7	10.7	-90.9776	46.1938	4.3	0.489054	13.0447	810.975	4074.28
107729	107730		United States of America	North America	1.12	4.43	3.9	7.0975	442.1	10.8	-91.9521	46.192	3.71034	0.463956	13.0456	832.051	3323.47
107730	107731		United States of America	North America	3.63	31.27	8.6	8.82232	330.9	52	-89.7383	46.1921	2.67681	0.376965	13.0455	810.975	2122.37
107731	107732		United States of America	North America	2.25	15.4	6.8	8.07521	707.5	12.5	-89.2199	46.1924	5.325	0.524861	13.0454	810.975	2122.37
107735	107736		United States of America	North America	1.49	5.66	3.8	7.48237	406.9	7.7	-89.5734	46.1904	6.50488	0.566984	13.0463	810.975	2122.37
107742	107743		United States of America	North America	1.43	6.52	4.6	7.4257	1323.9	17.4	-95.8256	46.188	6.81818	0.576591	13.0475	804.204	5633.79
107748	107749		United States of America	North America	1.65	6.83	4.2	7.62491	637.9	6.1	-89.8103	46.1841	2.34655	0.284	13.0493	810.975	4074.28
107753	107754		United States of America	North America	1.38	8.81	6.4	7.37696	61.5	74.3	-68.3678	46.1824	4.6	0.500978	13.0501	420.791	854.388
107760	107761		United States of America	North America	2.17	8.35	3.8	8.02131	108.1	55.1	-85.0325	46.1767	3.2	0.44007	13.0528	696.016	1190.67
107765	107766		United States of America	North America	1.72	6.42	3.7	7.68374	136.2	51.9	-91.8838	46.1744	1.65924	0.348025	13.0539	832.051	4074.28
107766	107767		United States of America	North America	1.03	6.02	5.9	6.98835	528	8.6	-88.8829	46.1744	1.825	0.359703	13.0539	810.975	2228.54
107771	107772		United States of America	North America	1.3	4.9	3.8	7.29591	994	18.6	-95.8635	46.1717	9.25	0.642965	13.0551	804.204	5633.79
107772	107773		United States of America	North America	3.35	26.77	8	8.69227	6322.8	13.8	-95.7047	46.172	2.81912	0.420593	13.055	804.204	5633.79
107780	107781		United States of America	North America	1.37	9.28	6.8	7.36704	381	29.3	-86.6118	46.1688	5.95238	0.539826	13.0565	728.884	1190.67
107785	107786		United States of America	North America	1.41	5.63	4	7.40637	278.3	11.3	-89.6139	46.1661	6.97826	0.581391	13.0578	810.975	4074.28
107789	107790		United States of America	North America	1.31	6.99	5.3	7.30626	136.7	26.3	-68.4535	46.1646	13.6667	0.739163	13.0585	420.791	854.388
107809	107810		United States of America	North America	2.04	12.1	5.9	7.93015	502	13.8	-89.3064	46.1572	1.61064	0.343	13.062	810.975	4074.28
107813	107814		United States of America	North America	2.79	9.37	3.4	8.40305	612.6	46.7	-95.6346	46.1569	6.27	0.559585	13.0621	804.204	3898.18
107816	107817		United States of America	North America	2.34	14.09	6	8.13401	445.7	16.2	-68.7228	46.1562	3.7	0.463493	13.0625	420.791	854.388
107817	107818		United States of America	North America	2.01	9.03	4.5	7.90845	4749.4	2.4	-86.7438	46.1555	2.62	0.408718	13.0628	728.884	2228.54
107819	107820		United States of America	North America	1.03	1.77	1.7	6.98835	208.6	22.4	-95.3844	46.1534	36.9	1.05396	13.0638	804.204	5633.79
107820	107821		United States of America	North America	1.51	8.53	5.7	7.50085	567.2	8.5	-89.6633	46.1532	13.5	0.735931	13.0639	810.975	4074.28
107823	107824		United States of America	North America	1.47	4.93	3.4	7.46369	45.3	79.9	-90.1656	46.1523	5.05	0.517961	13.0643	810.975	3323.47
107825	107826		United States of America	North America	2.39	10.37	4.3	8.16589	571.4	43	-94.7508	46.1515	11.1222	0.686723	13.0647	804.204	3273.39
107826	107827		United States of America	North America	1.74	11.79	6.8	7.70019	1337.3	5.1	-89.3729	46.1516	3.08	0.434102	13.0646	810.975	2122.37
107829	107830		United States of America	North America	3.19	18.06	5.7	8.61393	326.7	31.7	-89.7492	46.149	4.98	0.515385	13.0658	810.975	4074.28
107840	107841		United States of America	North America	2.79	14.21	5.1	8.40305	69	113.9	-69.9021	46.1437	6.7	0.662	13.0683	567.47	698.313
107842	107843		United States of America	North America	1.08	2.59	2.4	7.04991	194.4	17.1	-93.0812	46.1431	36.1667	1.04643	13.0686	832.051	4074.28
107844	107845		United States of America	North America	1.24	3.93	3.2	7.23241	770.1	18.6	-95.8204	46.141	8.69231	0.628841	13.0696	804.204	5633.79
107849	107850		United States of America	North America	1.9	10.36	5.4	7.82653	648.4	9.4	-89.8222	46.1401	6.23726	0.558539	13.07	810.975	4074.28
107857	107858		United States of America	North America	1.48	5.61	3.8	7.47306	676.6	7.6	-88.6604	46.1365	5.1	0.519765	13.0718	728.884	2228.54
107858	107859		United States of America	North America	4.34	16.46	3.8	9.11876	73.6	128.5	-85.5094	46.1363	3.83	0.468043	13.0718	696.016	1190.67
107864	107865		United States of America	North America	4.64	30.16	6.5	9.23221	641.6	26.8	-89.5844	46.136	4.50895	0.496562	13.072	810.975	4074.28
107865	107866		United States of America	North America	2.04	11.14	5.5	7.93015	366.2	29.4	-88.6062	46.1355	2.9	0.424864	13.0722	728.884	2228.54
107870	107871		United States of America	North America	1.46	5.51	3.8	7.45427	2657.2	8	-95.9135	46.1341	13	0.726076	13.0729	804.204	5633.79
107871	107872		United States of America	North America	2.32	13.2	5.7	8.12111	661.3	11.9	-89.278	46.1337	3.30545	0.37231	13.0731	810.975	4074.28
107876	107877		United States of America	North America	2.54	17.94	7.1	8.25837	642.9	15.9	-89.6802	46.132	5.15	0.521602	13.0739	810.975	4074.28
107879	107880		United States of America	North America	4.56	14.6	3.2	9.20256	53.2	155.3	-69.6031	46.1302	2.63333	0.410475	13.0747	567.47	854.388
107886	107887		United States of America	North America	9.44	68.27	7.2	10.5286	70.3	631.3	-89.8388	46.1274	4.54472	0.483875	13.076	810.975	4074.28
107888	107889		United States of America	North America	2	10.17	5.1	7.90115	27.8	226.2	-89.6802	46.1242	10.025	0.661712	13.0775	810.975	4074.28
107902	107903		United States of America	North America	1.29	3.32	2.6	7.2855	158.1	20.8	-88.4979	46.1182	8.5	0.62158	13.0804	728.884	2228.54
107905	107906		United States of America	North America	7.94	16.5	2.1	10.1969	208.3	298.2	-95.9402	46.1156	6.60581	0.568872	13.0816	804.204	5633.79
107914	107915		United States of America	North America	2.23	12.97	5.8	8.06188	153.9	43	-68.5518	46.1104	4.45	0.494984	13.0841	420.791	854.388
107916	107917		United States of America	North America	1.99	6.42	3.2	7.89383	193.1	41.5	-93.009	46.108	4.26923	0.487801	13.0852	832.051	4074.28
107917	107918		United States of America	North America	2.47	10.27	4.2	8.21578	284.4	68.6	-93.6993	46.1069	20.18	0.849571	13.0857	832.051	3273.39
107920	107921		United States of America	North America	4.88	39.01	8	9.31875	507.4	39.9	-68.0364	46.1061	3.63333	0.337823	13.0861	420.791	698.313
107921	107922		United States of America	North America	1.18	3.99	3.4	7.16635	1216.1	2.1	-89.9052	46.1053	3.06429	0.43331	13.0865	810.975	4074.28
107927	107928		United States of America	North America	3.83	9.98	2.6	8.91029	1144	70.2	-99.4198	46.1034	7.4	0.593706	13.0873	595.706	2282.37
107938	107939		United States of America	North America	2.44	7.38	3	8.19723	1524.5	27.5	-97.2271	46.0943	23.1	0.891587	13.0916	711.606	3898.18
107943	107944		United States of America	North America	1.06	4.86	4.6	7.02557	14	236.5	-89.8191	46.0925	3.76875	0.466551	13.0925	810.975	4074.28
107946	107947		United States of America	North America	2.95	18.46	6.3	8.49018	212.8	54.8	-89.61	46.0923	3.54	0.261	13.0926	810.975	4074.28
107974	107975		United States of America	North America	8.23	28.4	3.4	10.2648	457.8	43.2	-85.8216	46.0745	5.74	0.539252	13.101	696.016	1190.67
107982	107983		United States of America	North America	4.33	20.9	4.8	9.11487	23.1	1171.4	-93.6738	46.073	12.9692	0.725462	13.1017	832.051	3273.39
107985	107986		United States of America	North America	1.2	6.33	5.3	7.18867	103.8	38.6	-89.5778	46.0709	5.9	0.364	13.1026	810.975	4074.28
107992	107993		United States of America	North America	1.45	6.27	4.3	7.4448	18.8	226.4	-89.8063	46.0677	5.84	0.540347	13.1041	810.975	3323.47
107994	107995		United States of America	North America	1.39	4.73	3.4	7.38682	367.5	8	-89.7392	46.0652	6.06046	0.552832	13.1053	810.975	4074.28
108002	108003		United States of America	North America	1.89	6.46	3.4	7.8189	181.1	147.5	-96.0844	46.062	36.84	1.05335	13.1069	804.204	3898.18
108004	108005		United States of America	North America	1.96	11.17	5.7	7.87168	441.4	15.9	-89.5133	46.0614	5.66667	0.385	13.1071	810.975	4074.28
108006	108007		United States of America	North America	1	3.25	3.2	6.95024	310.7	11.6	-88.2094	46.0611	4.54038	0.49703	13.1073	728.884	2228.54
108016	108017		United States of America	North America	3.18	10.22	3.2	8.60893	743.7	41.2	-95.5906	46.053	8	0.610472	13.1111	804.204	5633.79
108017	108018		United States of America	North America	2.42	12.71	5.2	8.18476	1021.4	30.7	-95.3063	46.0531	11.9747	0.705079	13.111	804.204	3273.39
108024	108025		United States of America	North America	1.5	2.52	1.7	7.49164	1533.5	8	-96.9323	46.051	15.05	0.764985	13.112	711.606	3898.18
108025	108026		United States of America	North America	5.57	43.76	7.9	9.54956	854.2	41.1	-89.0046	46.0505	6.96207	0.580909	13.1122	810.975	4074.28
108029	108030		United States of America	North America	1.16	5.77	5	7.14373	636.5	8.6	-88.7169	46.0498	2.9875	0.424637	13.1126	728.884	2228.54
108031	108032		United States of America	North America	2.17	12.69	5.9	8.02131	709.7	16.5	-88.7812	46.0486	3.33	0.439008	13.1131	810.975	2228.54
108036	108037		United States of America	North America	2.02	11.45	5.7	7.91571	974	7.6	-89.3229	46.048	1.34286	0.31762	13.1134	810.975	4074.28
108037	108038		United States of America	North America	1.7	4.75	2.8	7.66713	410.6	93.4	-99.4439	46.0469	43.1	1.11408	13.1139	595.706	2282.37
108045	108046		United States of America	North America	1.78	10.28	5.8	7.73264	233.3	51.7	-92.1271	46.0441	6.7	0.573001	13.1153	832.051	4074.28
108046	108047		United States of America	North America	4.17	24.8	5.9	9.0516	1195.9	21.3	-88.5146	46.044	2.75833	0.41732	13.1153	728.884	2228.54
108048	108049		United States of America	North America	5.69	23.81	4.2	9.58729	291.6	55.7	-89.7948	46.043	3.76667	0.466459	13.1158	810.975	4074.28
108054	108055		United States of America	North America	1.45	7.3	5	7.4448	1069	4.6	-89.8437	46.0395	3.65	0.449518	13.1174	810.975	4074.28
108072	108073		United States of America	North America	1.57	10.34	6.6	7.55512	177.3	38.9	-89.6433	46.0276	9.11671	0.55184	13.123	810.975	4074.28
108074	108075		United States of America	North America	4.94	34.84	7.1	9.33984	912.3	26.5	-89.8274	46.027	2.87667	0.42364	13.1233	810.975	4074.28
108076	108077		United States of America	North America	3.48	22.52	6.5	8.75371	702.6	21.6	-89.6073	46.0256	4.17258	0.483484	13.124	810.975	4074.28
108085	108086		United States of America	North America	5.34	14.6	2.7	9.47535	206.8	38.6	-69.0688	46.0205	2.7	0.414157	13.1264	567.47	854.388
108097	108098		United States of America	North America	1.46	4.38	3	7.45427	375.9	16.1	-93.1924	46.0147	6.5	0.566832	13.1291	832.051	4074.28
108102	108103		United States of America	North America	1.7	9.74	5.7	7.66713	82.4	84.5	-89.2115	46.0115	6.84	0.322	13.1306	810.975	4074.28
108105	108106		United States of America	North America	1.31	6.82	5.2	7.30626	33.3	111.4	-70.1933	46.0096	5.6	0.402	13.1315	567.47	854.388
108122	108123		United States of America	North America	6.85	41.18	6	9.92208	205.4	706.9	-95.892	45.9998	13	0.726076	13.1361	804.204	5633.79
108129	108130		United States of America	North America	1.18	3.79	3.2	7.16635	200	22.4	-92.0823	45.9925	4.5	0.49706	13.1395	832.051	4074.28
108132	108133		United States of America	North America	2.3	12.24	5.3	8.10811	105.1	138.9	-91.231	45.9918	2.58333	0.407672	13.1398	818	4074.28
108133	108134		United States of America	North America	1.27	3.12	2.4	7.26447	22.6	383.4	-95.6434	45.9909	35.75	1.04211	13.1403	804.204	5633.79
108136	108137		United States of America	North America	3.27	11.65	3.6	8.65349	1203.8	16.4	-83.9855	45.9898	5.96	0.548982	13.1408	696.016	1190.67
108139	108140		United States of America	North America	4.29	31.94	7.5	9.09923	281.7	75.4	-89.5615	45.9884	2.04314	0.370055	13.1415	810.975	4074.28
108142	108143		United States of America	North America	4.33	25.39	5.9	9.11487	1440.3	48.5	-95.5671	45.9837	4.98333	0.515509	13.1437	804.204	5633.79
108146	108147		United States of America	North America	1.25	3.85	3.1	7.24316	345.4	13.1	-92.1724	45.9814	3.83333	0.469392	13.1447	832.051	4074.28
108150	108151		United States of America	North America	1.66	9.31	5.6	7.63343	988.4	11	-92.3175	45.9798	4.19466	0.48339	13.1455	832.051	4074.28
108151	108152		United States of America	North America	3.49	12.44	3.6	8.75836	637	19.4	-86.0396	45.9786	4.2625	0.486631	13.1461	696.016	1190.67
108152	108153		United States of America	North America	1.1	4.49	4.1	7.07388	75.9	39.8	-89.3869	45.9782	15.3615	0.770684	13.1462	810.975	4074.28
108155	108156		United States of America	North America	1.22	6.3	5.2	7.21069	1430.3	3.3	-89.1646	45.9736	4.6	0.500978	13.1484	810.975	4074.28
108156	108157		United States of America	North America	5.82	26.23	4.5	9.62744	450.5	53.2	-85.9521	45.9723	2.8	0.417323	13.149	696.016	1190.67
108159	108160		United States of America	North America	1.3	5.13	3.9	7.29591	1119.5	5.4	-92.1281	45.9702	3.16735	0.43846	13.15	832.051	4074.28
108163	108164		United States of America	North America	1.07	3.56	3.3	7.03779	38.5	64.1	-89.327	45.9648	36.4	1.04883	13.1525	810.975	4074.28
108164	108165		United States of America	North America	1.24	5.18	4.2	7.23241	2396.2	2.5	-92.0837	45.9629	3.97747	0.475621	13.1534	832.051	4074.28
108168	108169		United States of America	North America	2.19	11.59	5.3	8.03493	172.8	47.4	-89.4965	45.9611	12.2857	0.293	13.1543	810.975	4074.28
108177	108178		United States of America	North America	1.26	4.7	3.7	7.25385	281.9	12.1	-89.4552	45.9548	7.43208	0.435	13.1572	810.975	4074.28
108180	108181		United States of America	North America	1.43	7	4.9	7.4257	1422	3.9	-89.1477	45.9507	5.04524	0.337	13.1591	810.975	4074.28
108181	108182		United States of America	North America	1.98	12.6	6.3	7.88648	182.3	84.1	-92.033	45.9501	6.95	0.580549	13.1594	832.051	4074.28
108182	108183		United States of America	North America	6.24	36.43	5.8	9.75235	272.2	99.3	-89.8746	45.9502	2.25833	0.368582	13.1594	810.975	4074.28
108183	108184		United States of America	North America	1.02	3.5	3.4	6.97575	293.7	8.7	-89.3745	45.9502	22.7889	0.688536	13.1594	810.975	4074.28
108185	108186		United States of America	North America	4.76	14	2.9	9.27593	92.9	247.7	-93.3218	45.949	42.5444	1.10893	13.1599	832.051	4074.28
108186	108187		United States of America	North America	1.41	5.46	3.9	7.40637	100.6	45	-90.9457	45.9494	11.5	0.694965	13.1598	810.975	4074.28
108195	108196		United States of America	North America	1.48	8.7	5.9	7.47306	666.6	10.7	-89.0635	45.9465	13.5775	0.601966	13.1611	810.975	4074.28
108196	108197		United States of America	North America	3.66	20.05	5.5	8.83576	130.7	122.6	-90.5311	45.9456	36.21	1.03921	13.1616	810.975	4074.28
108210	108211		United States of America	North America	1	2.13	2.1	6.95024	1895.6	3.4	-95.6768	45.9359	74.12	1.35214	13.1661	804.204	5633.79
108211	108212		United States of America	North America	1.25	7.86	6.3	7.24316	13.5	739.4	-92.4275	45.9357	31.5587	0.996706	13.1662	832.051	4074.28
108220	108221		United States of America	North America	1.56	8.05	5.2	7.5462	345	27.5	-92.3119	45.933	5.08	0.519058	13.1675	832.051	4074.28
108222	108223		United States of America	North America	3.34	21.16	6.3	8.68747	1449.3	12.5	-88.9979	45.9312	2.58919	0.408003	13.1683	810.975	2228.54
108224	108225		United States of America	North America	4.41	32.71	7.4	9.14579	649.4	61.6	-92.033	45.9299	6.96528	0.576092	13.1689	832.051	4074.28
108228	108229		United States of America	North America	7.8	53.76	6.9	10.1634	184.5	246.1	-90.076	45.9275	11.8141	0.699838	13.17	810.975	4074.28
108229	108230		United States of America	North America	1.9	7.3	3.9	7.82653	836.7	10.3	-91.4616	45.9273	5.75185	0.542607	13.1701	832.051	4074.28
108234	108235		United States of America	North America	7.3	61.85	8.5	10.0396	240.9	179.1	-89.5328	45.9249	11.4748	0.690986	13.1713	810.975	4074.28
108236	108237		United States of America	North America	2.67	13.88	5.2	8.33498	148.1	154.1	-93.3728	45.9238	32.3553	1.00562	13.1718	832.051	4074.28
108238	108239		United States of America	North America	9	89.85	10	10.436	155.4	731.6	-92.4222	45.9227	21.6132	0.870649	13.1723	832.051	4074.28
108241	108242		United States of America	North America	1	6.09	6.1	6.95024	1037	4.8	-89.1437	45.9187	5.40952	0.356	13.1742	810.975	3323.47
108243	108244		United States of America	North America	4.14	31.47	7.6	9.03951	594.3	38.2	-89.6372	45.9184	15.3125	0.769804	13.1743	810.975	4074.28
108246	108247		United States of America	North America	2.54	17.18	6.8	8.25837	507.2	17.2	-68.7819	45.9184	9.1	0.306	13.1743	567.47	854.388
108249	108250		United States of America	North America	1.83	7.31	4	7.77237	34.1	754.5	-95.8769	45.9115	23.4167	0.895934	13.1776	804.204	5633.79
108250	108251		United States of America	North America	4.01	11.5	2.9	8.98632	67	96.8	-70.2204	45.9117	4	0.476582	13.1775	567.47	854.388
108251	108252		United States of America	North America	1.01	3.14	3.1	6.96305	605.4	6.1	-92.1865	45.9107	5.38333	0.529924	13.1779	832.051	4074.28
108252	108253		United States of America	North America	5	36.61	7.3	9.36072	941.6	34.5	-88.9694	45.911	2.69342	0.413796	13.1778	810.975	2228.54
108253	108254		United States of America	North America	3.48	18.91	5.4	8.75371	363.5	110.4	-94.7492	45.9093	26.0586	0.930807	13.1786	804.204	3273.39
108254	108255		United States of America	North America	1.4	4.78	3.4	7.39663	249.1	41.1	-95.0132	45.9089	42.4767	1.1083	13.1788	804.204	3273.39
108259	108260		United States of America	North America	2.13	10.89	5.1	7.99374	156	50.9	-89.6162	45.9074	39.8639	0.88434	13.1795	810.975	4074.28
108262	108263		United States of America	North America	1.74	5.35	3.1	7.70019	982	12.7	-95.3796	45.9049	35.3506	1.03659	13.1806	804.204	3273.39
108263	108264		United States of America	North America	2.92	14	4.8	8.47414	226.6	51.9	-89.9885	45.9047	20.8032	0.858851	13.1807	810.975	4074.28
108265	108266		United States of America	North America	1	3.93	3.9	6.95024	17.4	168.6	-89.8211	45.9039	8.47143	0.623086	13.1811	810.975	4074.28
108268	108269		United States of America	North America	3.8	23.32	6.1	8.89734	719.7	24.6	-89.4522	45.9022	31.5358	0.965643	13.1819	810.975	4074.28
108272	108273		United States of America	North America	3.85	27.25	7.1	8.91888	49.7	694	-92.3468	45.8996	3.64615	0.461072	13.1832	832.051	4074.28
108284	108285		United States of America	North America	2.03	10.03	4.9	7.92295	121.6	60.9	-89.6473	45.8925	11.4667	0.694245	13.1865	810.975	4074.28
108285	108286		United States of America	North America	2.67	12.9	4.8	8.33498	53.1	182.3	-89.8162	45.8915	6.0925	0.553874	13.1869	810.975	4074.28
108286	108287		United States of America	North America	1.81	11.61	6.4	7.75658	738.4	20	-88.1175	45.8912	1.85714	0.362337	13.1871	728.884	2228.54
108288	108289		United States of America	North America	1.93	8.52	4.4	7.84925	1263.8	16.4	-95.4225	45.8892	3.95225	0.474542	13.188	804.204	3273.39
108293	108294		United States of America	North America	1.05	3.88	3.7	7.01326	216.1	20.5	-91.2415	45.8872	4.3	0.484552	13.189	821.513	4074.28
108295	108296		United States of America	North America	1.36	5.12	3.8	7.35707	1184.2	11.1	-95.4879	45.8867	4	0.476582	13.1892	804.204	5633.79
108300	108301		United States of America	North America	1.52	7.84	5.2	7.51002	578.3	28.9	-94.7257	45.8818	9.344	0.645292	13.1915	804.204	3273.39
108310	108311		United States of America	North America	1.95	11.38	5.8	7.86423	351.2	29.4	-89.0675	45.8757	4.60909	0.501332	13.1943	810.975	4074.28
108311	108312		United States of America	North America	3.01	17.24	5.7	8.52187	262.6	80.9	-91.4378	45.8752	3.33256	0.446496	13.1946	832.051	4074.28
108313	108314		United States of America	North America	2.62	10.82	4.1	8.30588	37.1	207.4	-89.5273	45.8738	23.3081	0.894448	13.1952	810.975	4074.28
108314	108315		United States of America	North America	1.47	8.13	5.5	7.46369	1844.9	5.4	-92.056	45.8731	15.4035	0.771435	13.1955	832.051	4074.28
108317	108318		United States of America	North America	6.12	42.65	7	9.71738	342.5	109.2	-89.3985	45.8711	10.0958	0.663357	13.1965	810.975	4074.28
108322	108323		United States of America	North America	5.43	32.53	6	9.50469	145.3	178.6	-89.7176	45.8689	11.5645	0.678756	13.1975	810.975	4074.28
108325	108326		United States of America	North America	1	4.31	4.3	6.95024	367	9.6	-89.7987	45.8655	14.04	0.746313	13.1991	810.975	4074.28
108330	108331		United States of America	North America	1.21	4.78	4	7.19971	2404.3	5.5	-95.5487	45.8646	5.59286	0.531353	13.1996	804.204	3323.47
108332	108333		United States of America	North America	1.11	7.09	6.4	7.08573	38.5	350.4	-94.9746	45.8641	42.5762	1.10923	13.1998	804.204	3273.39
108340	108341		United States of America	North America	3.82	14.77	3.9	8.90598	1818.3	25	-95.7258	45.8592	16.1543	0.696324	13.2021	804.204	5633.79
108345	108346		United States of America	North America	2.64	13.72	5.2	8.31758	57.3	191.6	-89.7329	45.8581	13.3	0.721917	13.2026	810.975	4074.28
108355	108356		United States of America	North America	2.05	9.19	4.5	7.93733	677.5	15.3	-88.6386	45.8507	4.10833	0.481153	13.206	728.884	2228.54
108357	108358		United States of America	North America	1.94	12.28	6.3	7.85676	1545.1	9.7	-91.5496	45.8504	1.70789	0.351655	13.2062	832.051	4074.28
108358	108359		United States of America	North America	3.68	18.73	5.1	8.84467	359.5	64.5	-91.4784	45.8505	9.125	0.639848	13.2062	832.051	4074.28
108359	108360		United States of America	North America	5.13	37.7	7.4	9.40528	704.9	43.9	-89.904	45.8496	7.40714	0.59391	13.2066	810.975	4074.28
108361	108362		United States of America	North America	2.24	6.04	2.7	8.06856	261.8	49.2	-95.244	45.8481	31.119	0.991723	13.2073	804.204	3273.39
108363	108364		United States of America	North America	1.29	5.68	4.4	7.2855	240.1	26	-88.6688	45.8483	10.12	0.663945	13.2072	728.884	2228.54
108369	108370		United States of America	North America	1.48	4.73	3.2	7.47306	178.3	70.7	-95.5365	45.844	16.2833	0.786894	13.2092	804.204	5633.79
108373	108374		United States of America	North America	1.43	3.25	2.3	7.4257	1017.4	235.7	-99.273	45.8397	7.6	0.599388	13.2112	595.706	2282.37
108379	108380		United States of America	North America	2.93	19	6.5	8.47951	2470.5	10.3	-88.047	45.8383	2.7125	0.411469	13.2119	728.884	2228.54
108380	108381		United States of America	North America	1.09	5.31	4.9	7.06194	156.5	27.7	-89.5743	45.8379	1.97714	0.370533	13.2121	810.975	4074.28
108383	108384		United States of America	North America	5.72	37.13	6.5	9.59662	1893	24.1	-92.2145	45.8339	4.43333	0.493597	13.2139	832.051	4074.28
108384	108385		United States of America	North America	1.58	9.12	5.8	7.564	35.8	205.1	-89.7588	45.8328	2.22683	0.386612	13.2144	810.975	4074.28
108385	108386		United States of America	North America	4.15	16.61	4	9.04355	299.1	70.9	-91.8262	45.8322	17.263	0.800259	13.2147	832.051	4074.28
108389	108390		United States of America	North America	1.01	4.5	4.5	6.96305	2890.8	4.3	-95.5524	45.8311	5.44444	0.532065	13.2153	804.204	5633.79
108391	108392		United States of America	North America	6.88	30.62	4.5	9.93011	48.8	810.6	-92.3146	45.8308	37.0146	1.04929	13.2154	832.051	4074.28
108397	108398		United States of America	North America	4.4	22.65	5.2	9.14195	2570.5	24.8	-95.5951	45.8271	9	0.636703	13.2171	804.204	5633.79
108407	108408		United States of America	North America	1.5	9.75	6.5	7.49164	304.8	16.1	-68.8813	45.8229	1.8	0.358315	13.2191	567.47	854.388
108411	108412		United States of America	North America	6.38	14.9	2.3	9.79246	281.8	27.4	-69.1636	45.8206	0.875	0.103	13.2202	567.47	854.388
108416	108417		United States of America	North America	6.78	34.37	5.1	9.90324	21.4	2449.1	-93.0246	45.8157	40.0217	1.08498	13.2224	832.051	4074.28
108417	108418		United States of America	North America	3.08	14.93	4.9	8.55819	1838.1	19.1	-95.4339	45.8111	7.16116	0.586789	13.2246	804.204	5633.79
108419	108420		United States of America	North America	1.93	10.46	5.4	7.84925	590.8	15.3	-89.699	45.8107	4.3	0.489054	13.2248	810.975	4074.28
108423	108424		United States of America	North America	8.94	45.93	5.1	10.4231	1563.4	69.7	-95.5051	45.8074	10.7587	0.678619	13.2264	804.204	5633.79
108426	108427		United States of America	North America	1.07	3.42	3.2	7.03779	295.4	10.2	-89.4719	45.8054	3	0.430041	13.2273	810.975	4074.28
108427	108428		United States of America	North America	1.66	4.53	2.7	7.63343	919.1	4.6	-89.1323	45.805	4	0.471706	13.2274	810.975	4074.28
108429	108430		Canada	North America	2.42	10.32	4.3	8.18476	9.5	510.8	-71.9128	45.803	3.5	0.454384	13.2284	743.667	3399.72
108431	108432		United States of America	North America	3.12	14.78	4.7	8.57864	747	24.6	-91.5229	45.801	11.9351	0.701841	13.2294	832.051	4074.28
108433	108434		United States of America	North America	2	6.92	3.5	7.90115	635.3	9.7	-89.3173	45.7991	2.31184	0.391821	13.2302	810.975	4074.28
108439	108440		United States of America	North America	1.51	5.51	3.7	7.50085	118.4	45.8	-89.0472	45.797	2.93333	0.426602	13.2312	810.975	4074.28
108451	108452		United States of America	North America	9.91	49.5	5	10.6236	248.7	104.5	-69.3328	45.7862	4.4	0.493086	13.2362	567.47	854.388
108458	108459		United States of America	North America	1.73	6.01	3.5	7.69199	688.3	18.1	-94.9869	45.7829	6.73	0.573917	13.2378	804.204	3273.39
108460	108461		United States of America	North America	4.31	22.22	5.2	9.10706	197.3	57.3	-68.153	45.7821	2.8	0.419572	13.2382	420.791	854.388
108462	108463		United States of America	North America	2.18	7.07	3.2	8.02813	524.3	16.9	-92.4935	45.7815	5.36102	0.529138	13.2385	832.051	4074.28
108463	108464		United States of America	North America	1.05	4.78	4.5	7.01326	84.2	56.1	-89.0928	45.7814	4.92	0.513159	13.2385	810.975	4074.28
108473	108474		United States of America	North America	1.4	5.93	4.2	7.39663	157	18.9	-68.3608	45.7755	6.93333	0.580051	13.2412	420.791	854.388
108475	108476		United States of America	North America	1.43	8.85	6.2	7.4257	553.6	14.1	-89.5867	45.7748	12.9206	0.724489	13.2416	810.975	4074.28
108477	108478		United States of America	North America	2.22	9.04	4.1	8.05518	325	62.5	-95.3801	45.774	4.73625	0.506229	13.242	804.204	5633.79
108486	108487		United States of America	North America	1.91	12.52	6.5	7.83414	646.7	10.2	-67.8521	45.7646	5.8	0.544225	13.2464	420.791	3803.02
108490	108491		United States of America	North America	1.1	4.16	3.8	7.07388	1205	3.1	-89.8094	45.7632	5.98667	0.550418	13.247	810.975	4074.28
108495	108496		United States of America	North America	1.56	7.22	4.6	7.5462	939.2	7.8	-90.7302	45.7593	4.11	0.481223	13.2488	810.975	4074.28
108513	108514		United States of America	North America	1.92	7.81	4.1	7.84171	46.4	220.7	-92.588	45.7462	23.9556	0.903245	13.2549	832.051	4074.28
108517	108518		United States of America	North America	3.35	14.28	4.3	8.69227	249.7	54.3	-90.3804	45.7411	12.1667	0.709096	13.2574	810.975	4074.28
108520	108521		United States of America	North America	8.25	31.8	3.9	10.2694	72.7	838	-94.9535	45.7408	53.31	1.19979	13.2575	804.204	3273.39
108523	108524		United States of America	North America	4.09	16.74	4.1	9.01922	172	51.5	-69.5615	45.7365	9.2	0.641722	13.2595	567.47	2392.16
108528	108529		United States of America	North America	2.27	17.95	7.9	8.08844	439.1	21.6	-67.8621	45.7326	1.7	0.16	13.2613	420.791	3803.02
108536	108537		United States of America	North America	1.58	9.41	5.9	7.564	246.4	35.1	-89.6802	45.7248	22.4115	0.882003	13.265	810.975	4074.28
108537	108538		United States of America	North America	1.04	2.05	2	7.00086	174.1	24.6	-95.2865	45.7242	23.9613	0.903323	13.2653	804.204	5633.79
108539	108540		United States of America	North America	1.65	4.02	2.4	7.62491	15.6	899.1	-95.8643	45.7235	16.2308	0.785986	13.2656	804.204	5633.79
108546	108547		United States of America	North America	2.28	10.92	4.8	8.09502	231	62.4	-92.5628	45.7171	13.39	0.733783	13.2686	832.051	4074.28
108547	108548		United States of America	North America	1.66	4.81	2.9	7.63343	2142.4	2.2	-89.1885	45.7172	7.36667	0.592749	13.2685	810.975	4074.28
108556	108557		United States of America	North America	1.05	6.22	5.9	7.01326	1160.3	7	-88.424	45.7137	2.35	0.394119	13.2702	728.884	2228.54
108575	108576		United States of America	North America	2.43	6.53	2.7	8.191	10.1	652.6	-90.5802	45.7019	17.3471	0.804885	13.2757	810.975	4074.28
108581	108582		United States of America	North America	1.34	4.23	3.2	7.33693	466.1	20.1	-95.4512	45.6991	64.8242	1.28894	13.277	804.204	5633.79
108586	108587		United States of America	North America	2.25	9.16	4.1	8.07521	115.1	161.3	-94.499	45.6979	33.3481	1.01654	13.2775	804.204	3273.39
108588	108589		United States of America	North America	1.02	1.46	1.4	6.97575	562.4	8.8	-96.0014	45.6967	36.4	1.04883	13.2781	804.204	3898.18
108594	108595		United States of America	North America	2.59	6.27	2.4	8.2882	23.6	923.1	-95.8647	45.6939	21.9341	0.875245	13.2794	804.204	5633.79
108604	108605		United States of America	North America	7.43	34.16	4.6	10.0724	497.9	82.1	-84.7797	45.687	3.90676	0.46296	13.2826	696.016	1190.67
108607	108608		United States of America	North America	2.09	5.76	2.8	7.96576	673.2	63.3	-97.3287	45.684	10.9	0.671269	13.284	711.606	4220.12
108615	108616		United States of America	North America	9.15	81.38	8.9	10.468	698.7	145.4	-91.5228	45.6779	66.2237	1.29882	13.2869	832.051	4074.28
108632	108633		United States of America	North America	5.42	20.69	3.8	9.50145	380.7	112.2	-95.2969	45.6655	12.9746	0.713045	13.2927	804.204	5633.79
108634	108635		United States of America	North America	6.72	33.91	5	9.88697	717.4	50.7	-88.9772	45.6649	14.5179	0.755291	13.2929	810.975	2228.54
108643	108644		United States of America	North America	1.08	2.28	2.1	7.04991	560.4	8.6	-94.4919	45.6564	5.16136	0.522013	13.2969	804.204	3273.39
108646	108647		United States of America	North America	4.15	26.33	6.3	9.04355	158.1	83	-68.2948	45.6529	3.45	0.257	13.2985	420.791	854.388
108651	108652		United States of America	North America	2.73	8.66	3.2	8.36932	52.7	164.1	-89.2911	45.6483	10.703	0.677363	13.3007	810.975	4074.28
108652	108653		United States of America	North America	1.99	8.73	4.4	7.89383	200.9	100.3	-95.4479	45.6479	21.696	0.87184	13.3009	804.204	5633.79
108654	108655		United States of America	North America	2.7	8.46	3.1	8.35223	199.9	60.8	-93.0804	45.6475	17.0824	0.800475	13.3011	832.051	4074.28
108659	108660	Rhinelander	United States of America	North America	8.9	30.5	3.4	10.4145	12.2	2183.9	-89.4219	45.6441	16.1	0.783718	13.3026	810.975	4074.28
108666	108667		United States of America	North America	1.82	8.5	4.7	7.76449	49.4	173.9	-89.249	45.6389	10.8316	0.680258	13.305	810.975	4074.28
108669	108670		United States of America	North America	1.15	3.06	2.7	7.13229	161.9	18.6	-89.7826	45.6342	3.8	0.46793	13.3072	810.975	4074.28
108676	108677		United States of America	North America	1.49	5.94	4	7.48237	858.8	7.1	-89.3287	45.6288	14.2114	0.749555	13.3098	810.975	4074.28
108685	108686		United States of America	North America	1.99	9.3	4.7	7.89383	1313.2	9.9	-84.6892	45.6246	4.07273	0.479659	13.3118	696.016	1190.67
108686	108687		United States of America	North America	1.66	2.85	1.7	7.63343	326.5	8.9	-90.3601	45.6228	30.4	0.983477	13.3126	810.975	4074.28
108691	108692		United States of America	North America	1.02	2.52	2.5	6.97575	94	8.7	-122.735	45.6188	36.5	1.04875	13.3145	342.79	1284.03
108692	108693		United States of America	North America	2.47	7.78	3.1	8.21578	108.6	23.1	-122.72	45.6168	25.5	0.921618	13.3154	342.79	1284.03
108694	108695	Haugen	United States of America	North America	5.24	47	9	9.44227	705.6	86.7	-91.7822	45.6163	12.4452	0.711875	13.3156	832.051	4074.28
108698	108699		United States of America	North America	1.05	5.13	4.9	7.01326	60	83.9	-89.6381	45.6109	25.6714	0.925843	13.3181	810.975	4074.28
108706	108707		United States of America	North America	7.28	56.82	7.8	10.0345	467	59.9	-68.9432	45.6044	2.4	0.13	13.3211	567.47	854.388
108707	108708		United States of America	North America	1.65	7.66	4.6	7.62491	420	18.6	-89.3281	45.6028	15.5697	0.774398	13.3219	810.975	4074.28
108711	108712		United States of America	North America	1.54	5.31	3.5	7.5282	266.2	40.1	-94.4688	45.5977	9.29412	0.644059	13.3243	804.204	3273.39
108712	108713		United States of America	North America	2.02	7.05	3.5	7.91571	960	21.5	-95.7862	45.597	27.01	0.942806	13.3246	804.204	5633.79
108715	108716		United States of America	North America	2.29	6.93	3	8.10158	697.3	12.6	-84.9314	45.5956	3.94677	0.62486	13.3252	696.016	1190.67
108720	108721	Mikana	United States of America	North America	8.56	55.5	6.5	10.3397	179.4	394.6	-91.5922	45.5897	22.22	0.879256	13.328	832.051	4074.28
108728	108729		United States of America	North America	1.41	4.4	3.1	7.40637	64.4	68.3	-89.811	45.5862	10.9	0.68179	13.3296	810.975	4074.28
108730	108731		United States of America	North America	3.1	15.77	5.1	8.56844	1054.9	15	-89.5009	45.5857	4.9	0.512413	13.3298	810.975	4074.28
108731	108732		United States of America	North America	2.95	22.24	7.5	8.49018	110.3	100.2	-68.3819	45.5822	2.2	0.384942	13.3315	420.791	854.388
108732	108733		United States of America	North America	1.24	5.13	4.1	7.23241	1023.4	6.5	-91.9229	45.5812	8.03	0.60719	13.3319	832.051	4074.28
108737	108738		United States of America	North America	1.16	3.39	2.9	7.14373	653.5	7.5	-93.0234	45.5773	8.96818	0.635898	13.3338	832.051	4074.28
108739	108740		United States of America	North America	3.14	22.8	7.3	8.58879	949.2	39.8	-93.4276	45.5754	27.7881	0.952419	13.3346	832.051	3273.39
108746	108747		United States of America	North America	1.57	4.94	3.1	7.55512	476.3	14.1	-92.4688	45.5688	40.2433	1.08712	13.3377	832.051	4074.28
108748	108749		United States of America	North America	2.44	12.22	5	8.19723	142.3	42.1	-69.1151	45.5677	3.45	0.452054	13.3382	567.47	854.388
108751	108752		United States of America	North America	1.8	6.93	3.8	7.74864	112	74.4	-88.6802	45.5653	4.2	0.484961	13.3394	728.884	2228.54
108752	108753		United States of America	North America	1.26	4.52	3.6	7.25385	85.3	63.1	-88.7073	45.5633	3.25909	0.442955	13.3403	728.884	2228.54
108756	108757		United States of America	North America	1.56	2.66	1.7	7.5462	159.7	62	-96.4512	45.5608	29.8	0.976499	13.3415	711.606	3898.18
108770	108771		United States of America	North America	1.3	3.81	2.9	7.29591	182.4	31.1	-93.196	45.5519	27.7071	0.951427	13.3456	832.051	3273.39
108776	108777		United States of America	North America	3.32	24.23	7.3	8.67782	812.9	39.1	-92.0204	45.546	4.45658	0.49522	13.3484	832.051	4074.28
108780	108781		United States of America	North America	1.28	5.19	4	7.27501	191.3	56.8	-95.4104	45.5396	14.25	0.750282	13.3513	804.204	5633.79
108781	108782		United States of America	North America	1.61	8.75	5.4	7.59037	387.9	11.4	-69.7303	45.54	5.1	0.493	13.3512	567.47	2392.16
108789	108790		United States of America	North America	9.5	63.49	6.7	10.5409	37.1	1564.7	-89.7471	45.5354	18.5341	0.824141	13.3533	810.975	4074.28
108795	108796		United States of America	North America	1.77	9.11	5.2	7.72458	214.3	21.1	-69.5394	45.5331	5.5	0.316	13.3543	567.47	2392.16
108799	108800		United States of America	North America	1.4	6.48	4.6	7.39663	1924.3	5.6	-84.3939	45.5311	2.8	0.419572	13.3553	696.016	1190.67
108804	108805		United States of America	North America	1.32	2.85	2.2	7.31655	1063.4	7.5	-95.7907	45.5266	20.1182	0.84864	13.3574	804.204	5633.79
108806	108807		United States of America	North America	8.19	75.41	9.2	10.2555	2979	28.6	-88.9062	45.5233	1.54286	0.329219	13.3589	810.975	2228.54
108810	108811		United States of America	North America	1.32	8.42	6.4	7.31655	1839.2	6.2	-92.2069	45.5191	11.2471	0.645468	13.3609	832.051	4074.28
108814	108815		United States of America	North America	2.46	16.74	6.8	8.20962	488.1	16.8	-68.8068	45.5158	1.725	0.2025	13.3624	567.47	854.388
108815	108816		United States of America	North America	1.99	7.69	3.9	7.89383	285.4	13.5	-69.6789	45.5152	6.404	0.563827	13.3627	567.47	2392.16
108818	108819		United States of America	North America	2.13	8.14	3.8	7.99374	889.2	18.2	-94.4755	45.5121	4.51628	0.497702	13.3641	804.204	3273.39
108827	108828		United States of America	North America	8.89	34.05	3.8	10.4123	198.3	393.3	-95.673	45.5065	42.2095	1.1058	13.3667	804.204	5633.79
108828	108829		United States of America	North America	6.47	50.33	7.8	9.81787	1438.3	48.3	-92.3742	45.5055	22.1706	0.878604	13.3672	832.051	4074.28
108834	108835		United States of America	North America	2.44	7.49	3.1	8.19723	9.5	1043.9	-91.7303	45.4987	22.575	0.884296	13.3703	832.051	4074.28
108837	108838		United States of America	North America	1.29	6.18	4.8	7.2855	200.9	41.4	-92.1469	45.4956	34.3	1.02681	13.3718	832.051	4074.28
108841	108842		United States of America	North America	3.65	28.03	7.7	8.83129	253.9	54.1	-69.4938	45.4937	2.425	0.398445	13.3727	567.47	854.388
108842	108843		United States of America	North America	2.72	13.08	4.8	8.36364	168.9	160	-93.9474	45.4932	52.05	1.19176	13.3729	804.204	3273.39
108844	108845		United States of America	North America	1.11	3.94	3.5	7.08573	193	35.5	-93.494	45.4926	23.3727	0.895333	13.3732	832.051	3273.39
108850	108851		United States of America	North America	2.06	9.4	4.6	7.94448	468.8	28.1	-92.4169	45.483	3.45122	0.438717	13.3776	832.051	4074.28
108857	108858		United States of America	North America	1.37	5.09	3.7	7.36704	275.5	33.8	-93.6323	45.4784	35.09	1.03519	13.3798	832.051	3273.39
108862	108863		United States of America	North America	3.98	22	5.5	8.97384	403.5	26.8	-68.6803	45.4734	2.1	0.378598	13.3821	420.791	854.388
108863	108864		United States of America	North America	1.34	3.37	2.5	7.33693	11.3	637.1	-93.9399	45.4729	58.0202	1.23889	13.3823	804.204	3273.39
108870	108871		United States of America	North America	1.13	6.65	5.9	7.10918	44.5	286.6	-95.3564	45.4662	43.2684	1.11563	13.3855	804.204	5633.79
108872	108873		United States of America	North America	1.53	4.63	3	7.51914	317.1	23.8	-93.3447	45.4651	47.7213	1.15536	13.386	832.051	3273.39
108874	108875		United States of America	North America	1.91	9.48	5	7.83414	468.7	21.5	-89.2337	45.4627	19.3	0.836147	13.3871	810.975	4074.28
108875	108876		United States of America	North America	6.07	30.91	5.1	9.70264	4112.1	15.2	-95.227	45.4614	24.5985	0.909878	13.3877	804.204	5633.79
108881	108882		United States of America	North America	1.48	6.97	4.7	7.47306	1152.4	12.8	-95.3516	45.4564	7.4974	0.596485	13.39	804.204	5633.79
108882	108883		United States of America	North America	1.74	10.85	6.2	7.70019	592.2	21.2	-88.801	45.4519	5.6	0.537446	13.3921	810.975	2228.54
108885	108886		United States of America	North America	7.45	27.5	3.7	10.0774	275.1	142.3	-92.4502	45.4496	19.6698	0.83851	13.3932	832.051	4074.28
108886	108887		United States of America	North America	1.03	4.92	4.8	6.98835	669.6	10.5	-92.5021	45.4493	50.34	1.17762	13.3933	832.051	4074.28
108891	108892		United States of America	North America	1.54	2.79	1.8	7.5282	621.1	94.8	-97.6731	45.4481	27.5	0.94888	13.3939	711.606	4220.12
108895	108896		United States of America	North America	1.02	2.63	2.6	6.97575	4.8	267.1	-69.1781	45.4478	4.13333	0.333	13.394	567.47	854.388
108899	108900		United States of America	North America	7.59	18.7	2.5	10.1122	3.1	5829.7	-89.7281	45.4447	17.39	0.805595	13.3955	810.975	4074.28
108901	108902		United States of America	North America	2.59	5.8	2.2	8.2882	121.4	94.1	-94.3354	45.4435	14.2179	0.749677	13.396	804.204	3273.39
108905	108906		United States of America	North America	3.93	22.3	5.7	8.95288	82.1	302.1	-89.0836	45.4415	29.9773	0.97857	13.397	810.975	2228.54
108906	108907		United States of America	North America	1.46	4.86	3.3	7.45427	878.2	7.7	-92.1575	45.4403	10.0211	0.661619	13.3975	832.051	4074.28
108915	108916		United States of America	North America	1.28	7.81	6.1	7.27501	4755	3.5	-95.3314	45.4367	55.9167	1.22265	13.3992	804.204	5633.79
108919	108920		United States of America	North America	7.94	31.95	4	10.1969	5437.5	151.2	-97.2962	45.4348	14.2667	0.723491	13.4001	711.606	4220.12
108920	108921		United States of America	North America	2.99	16.23	5.4	8.51136	138.1	176.7	-92.8714	45.4339	21.975	0.875828	13.4005	832.051	4074.28
108926	108927		United States of America	North America	1.64	7.88	4.8	7.61634	1199.4	12.1	-94.5829	45.4303	14.6984	0.758631	13.4022	804.204	3273.39
108927	108928		United States of America	North America	9.06	42.33	4.7	10.4489	190.6	296.5	-84.7894	45.4305	2.725	0.415422	13.4021	696.016	1190.67
108937	108938		United States of America	North America	2.72	13.31	4.9	8.36364	403.3	36.7	-88.9369	45.4247	20.1204	0.834074	13.4047	810.975	2228.54
108940	108941		United States of America	North America	2.86	11.1	3.9	8.44166	132.1	127.3	-92.8354	45.4228	47.374	1.15235	13.4056	832.051	4074.28
108943	108944		United States of America	North America	1.48	4.53	3.1	7.47306	52	138.5	-87.8425	45.4201	5.4	0.530509	13.4069	728.884	2228.54
108946	108947		United States of America	North America	2.01	7.53	3.7	7.90845	1037.6	15.2	-95.312	45.4199	69.1667	1.31915	13.407	804.204	5633.79
108956	108957		United States of America	North America	1.63	9.73	6	7.60772	781.9	17.2	-92.0871	45.4112	19.1541	0.833883	13.411	832.051	4074.28
108965	108966		United States of America	North America	1.35	6.88	5.1	7.34703	494.9	15.7	-88.8896	45.407	22.2222	0.879335	13.4129	810.975	2228.54
108968	108969		United States of America	North America	1.52	2.39	1.6	7.51002	36.2	207.4	-96.0858	45.4066	74.1538	1.35236	13.4132	804.204	5633.79
108969	108970		United States of America	North America	1.37	3.55	2.6	7.36704	180.2	25.9	-84.8821	45.4068	3.70641	0.590975	13.4131	696.016	1190.67
108970	108971		United States of America	North America	4.2	17.49	4.2	9.06361	192.3	123.7	-84.7865	45.4069	3.4	0.449703	13.413	696.016	1190.67
108971	108972		United States of America	North America	5.07	35.38	7	9.38483	480.7	82.4	-88.9303	45.4059	5.48293	0.533405	13.4135	810.975	2228.54
108973	108974		United States of America	North America	2.99	7.11	2.4	8.51136	303.5	46.1	-94.3138	45.4046	17.0437	0.799828	13.4141	804.204	3273.39
108974	108975		United States of America	North America	1.06	3.5	3.3	7.02557	39	107.9	-91.3118	45.4047	27.7778	0.952293	13.414	832.051	4074.28
108986	108987		United States of America	North America	2.86	22.13	7.7	8.44166	788.2	41.3	-92.4998	45.3985	10.7108	0.677539	13.4169	832.051	4074.28
108988	108989		United States of America	North America	1.04	1.91	1.8	7.00086	141.5	31	-95.571	45.3961	62.9429	1.27546	13.418	804.204	5633.79
108997	108998		United States of America	North America	5.75	30.14	5.2	9.60591	800	57.8	-92.8533	45.3896	25.2027	0.91863	13.421	832.051	4074.28
109001	109002		United States of America	North America	3.39	15.33	4.5	8.71138	449.3	51.3	-92.8185	45.3883	29.9439	0.97818	13.4216	832.051	4074.28
109003	109004		United States of America	North America	1.23	4.72	3.8	7.22158	78.3	110.7	-94.5317	45.3851	28.5189	0.961292	13.4231	804.204	3273.39
109008	109009		United States of America	North America	2	3.04	1.5	7.90115	222.9	49	-96.3997	45.3831	26.3	0.933878	13.424	711.606	5633.79
109016	109017		United States of America	North America	7.05	16.67	2.4	9.97505	505	103	-96.1411	45.3756	34.107	1.02474	13.4275	804.204	5633.79
109018	109019		United States of America	North America	7.71	38.75	5	10.1416	570.6	33.3	-68.6661	45.3744	3.4	0.329	13.4281	420.791	854.388
109025	109026		United States of America	North America	5.32	39.03	7.3	9.46877	1602	44	-94.6427	45.3636	28.2043	0.95749	13.4331	804.204	3273.39
109029	109030		United States of America	North America	3.25	17.99	5.5	8.64367	111.1	78.9	-68.5009	45.3611	4.1	0.379	13.4342	420.791	854.388
109033	109034		United States of America	North America	1.79	4.08	2.3	7.74066	549.1	12.2	-93.3461	45.3587	6.54306	0.56817	13.4353	832.051	3273.39
109034	109035		United States of America	North America	1.27	8.99	7.1	7.26447	369	11.3	-69.3388	45.3576	1.6	0.343553	13.4359	567.47	854.388
109036	109037		United States of America	North America	2.24	15.57	6.9	8.06856	401.4	18.9	-68.3034	45.3574	2.45	0.1745	13.4359	420.791	854.388
109038	109039		United States of America	North America	1.12	3.42	3.1	7.0975	68.6	91.6	-94.5312	45.3562	36.125	1.046	13.4365	804.204	3273.39
109050	109051		United States of America	North America	3.03	10.81	3.6	8.53232	984.9	31.5	-96.0396	45.3511	44.3941	1.12592	13.4389	804.204	5633.79
109054	109055		United States of America	North America	1.58	3.63	2.3	7.564	1166	5.9	-93.7563	45.348	6.38932	0.563361	13.4403	807.685	3273.39
109057	109058		United States of America	North America	2.22	7.52	3.4	8.05518	381.6	31.1	-93.1073	45.3451	22.2824	0.880185	13.4416	832.051	4074.28
109058	109059		United States of America	North America	5.94	52.25	8.8	9.66386	473.5	56.1	-67.9219	45.3452	4.38462	0.49247	13.4416	420.791	3803.02
109064	109065		Canada	North America	1.46	6.97	4.8	7.45427	113.4	29.6	-72.5193	45.3425	19.9	0.845341	13.4428	743.667	3399.72
109067	109068		United States of America	North America	6.99	41.95	6	9.95929	2942.7	22	-92.8829	45.3398	17.1428	0.79769	13.4441	832.051	4074.28
109074	109075		United States of America	North America	2.91	13.96	4.8	8.46877	273	24.8	-68.4259	45.3342	4.85	0.510539	13.4467	420.791	854.388
109085	109086		United States of America	North America	1.74	8.42	4.8	7.70019	1095.2	14.6	-95.0979	45.3275	10.1355	0.664308	13.4498	804.204	5633.79
109086	109087		United States of America	North America	3.58	18.03	5	8.79971	1296.4	27.2	-94.0191	45.3263	7.41818	0.594226	13.4504	804.204	3273.39
109089	109090		United States of America	North America	1.49	6.09	4.1	7.48237	91.7	72.9	-90.4442	45.3257	31	0.990367	13.4506	810.975	4074.28
109090	109091		United States of America	North America	1.13	6.08	5.4	7.10918	2068.3	4.1	-88.4707	45.3257	2.228	0.386685	13.4506	728.884	2228.54
109091	109092		United States of America	North America	6.29	59.58	9.5	9.76676	833.8	36.7	-67.7903	45.3258	2.00769	0.372568	13.4506	420.791	3803.02
109092	109093		United States of America	North America	1	3.73	3.7	6.95024	1490.6	4.4	-94.8818	45.3246	6.4	0.563702	13.4511	804.204	3273.39
109099	109100		United States of America	North America	5.36	38.9	7.3	9.4819	185.3	309.2	-92.4341	45.32	32.6669	1.00042	13.4533	832.051	4074.28
109109	109110		United States of America	North America	1.32	5.25	4	7.31655	2168.4	4.5	-95.0846	45.3109	37.8571	1.06364	13.4575	804.204	5633.79
109111	109112		United States of America	North America	1.36	7.38	5.4	7.35707	116.5	29.6	-69.4855	45.3105	1.6	0.343553	13.4577	567.47	854.388
109114	109115		United States of America	North America	2.41	10.55	4.4	8.17849	215.7	59.1	-88.6365	45.3062	2.86923	0.423249	13.4597	728.884	2228.54
109118	109119		United States of America	North America	1.05	3.89	3.7	7.01326	98.9	76	-83.9983	45.3043	2.81667	0.417517	13.4606	696.016	890.45
109120	109121		United States of America	North America	2.78	13.08	4.7	8.39747	1720.7	14.2	-95.0393	45.3036	6.35454	0.562268	13.4609	804.204	5633.79
109122	109123		Canada	North America	1.04	5.4	5.2	7.00086	37.9	68.7	-72.3143	45.3039	2	0.372057	13.4607	743.667	3399.72
109127	109128		United States of America	North America	9.06	44.55	4.9	10.4489	320.1	257.3	-94.9389	45.2991	7.43554	0.594531	13.463	804.204	3273.39
109136	109137		United States of America	North America	2.48	18.77	7.6	8.22193	573.3	15.9	-68.4887	45.2943	1.92778	0.156	13.4652	420.791	854.388
109140	109141		United States of America	North America	5.58	18.05	3.2	9.55273	341.4	85.1	-93.174	45.2907	13.6932	0.739676	13.4668	832.051	3273.39
109143	109144		United States of America	North America	8.54	39.66	4.6	10.3352	518.7	121	-92.9569	45.2898	14.8569	0.761544	13.4673	832.051	4074.28
109147	109148		United States of America	North America	3.46	18.33	5.3	8.74438	146.3	60.5	-68.3552	45.2855	2.5	0.402927	13.4693	420.791	854.388
109149	109150		United States of America	North America	2.59	18.54	7.2	8.2882	532.4	16.2	-69.5034	45.283	2.3	0.391103	13.4704	567.47	854.388
109152	109153		United States of America	North America	1.28	5.96	4.7	7.27501	185	16.3	-67.8469	45.282	3.9	0.472291	13.4709	420.791	3803.02
109156	109157		United States of America	North America	2.27	6.14	2.7	8.08844	203.1	58.3	-94.1119	45.2771	11.3914	0.692614	13.4732	804.204	3273.39
109164	109165		United States of America	North America	1.36	7.68	5.7	7.35707	705.9	16.6	-92.5338	45.2745	8.15863	0.586187	13.4744	832.051	4074.28
109165	109166		United States of America	North America	4.37	33.53	7.7	9.13038	706.8	22.4	-69.7284	45.2744	2.3	0.391103	13.4744	567.47	854.388
109168	109169		United States of America	North America	2.5	4.93	2	8.23415	407.7	21.3	-94.846	45.2705	9.74419	0.655031	13.4762	804.204	3273.39
109169	109170		United States of America	North America	1.08	4.23	3.9	7.04991	999.6	5.6	-88.5312	45.2701	1.35143	0.323445	13.4764	728.884	2228.54
109173	109174		United States of America	North America	3.7	16.3	4.4	8.85355	90.7	330.5	-94.9396	45.2654	39.225	1.04432	13.4785	804.204	3273.39
109174	109175		United States of America	North America	1.4	3.17	2.3	7.39663	152.3	40.2	-94.1572	45.2639	8.86078	0.633168	13.4792	804.204	3273.39
109175	109176		United States of America	North America	1.53	4.41	2.9	7.51914	822.3	10.4	-94.0265	45.2618	40.8986	1.09341	13.4802	804.204	3323.47
109177	109178		United States of America	North America	1.58	3.15	2	7.564	409.8	12.2	-93.0104	45.2604	9.9968	0.661047	13.4809	832.051	3273.39
109178	109179		United States of America	North America	1.73	5.28	3.1	7.69199	217.4	38.5	-93.051	45.2577	27.7667	0.952157	13.4821	832.051	3273.39
109186	109187		United States of America	North America	9.75	21	2.2	10.5917	113.1	304.3	-87.9299	45.253	7.195	0.574233	13.4843	728.884	2228.54
109188	109189		United States of America	North America	1.24	1.43	1.2	7.23241	219.9	18	-96.0594	45.2523	29.7	0.975327	13.4846	804.204	5633.79
109191	109192		United States of America	North America	2.54	8.7	3.4	8.25837	260.8	61.8	-95.0795	45.2496	22.8667	0.88836	13.4859	804.204	5633.79
109195	109196		United States of America	North America	2.83	8.93	3.1	8.42521	1455.1	11.3	-95.068	45.2455	7.35946	0.592542	13.4878	804.204	5633.79
109200	109201		United States of America	North America	4.39	33.7	7.7	9.1381	357.8	48.8	-70.0576	45.2431	14.3	0.751221	13.4889	567.47	2392.16
109203	109204		United States of America	North America	3.36	16.13	4.8	8.69707	241.8	32.2	-68.4554	45.2412	4.7	0.362	13.4897	420.791	854.388
109205	109206		United States of America	North America	1.1	2.37	2.2	7.07388	623.5	6.5	-93.3521	45.2396	7.97237	0.609718	13.4905	832.051	3273.39
109212	109213		United States of America	North America	2.77	10.2	3.7	8.39187	901.4	20.6	-94.9997	45.2381	44.6033	1.12781	13.4912	804.204	3273.39
109219	109220		United States of America	North America	3.06	12.43	4.1	8.54788	1199.2	19.7	-93.9805	45.2298	11.0179	0.684415	13.495	804.204	3273.39
109232	109233		United States of America	North America	4.16	18.32	4.4	9.04758	1504	23.3	-94.2802	45.2191	7.43472	0.594699	13.5	804.204	3273.39
109238	109239		United States of America	North America	2.76	12.51	4.5	8.38626	245.5	24.5	-68.0828	45.213	3.065	0.433346	13.5028	420.791	3803.02
109242	109243		United States of America	North America	3.03	19.22	6.3	8.53232	1901.5	19.1	-93.8505	45.2106	5.72804	0.541635	13.5039	804.204	3273.39
109247	109248		United States of America	North America	1.41	3.55	2.5	7.40637	398.7	15.6	-93.504	45.2085	63.4843	2.78687	13.5049	832.051	3273.39
109252	109253		United States of America	North America	4.24	28.57	6.7	9.07952	299.3	146	-92.5618	45.2036	30.2561	0.929167	13.5072	832.051	4074.28
109255	109256		United States of America	North America	6.46	43.56	6.7	9.81506	1647.6	41.4	-92.8656	45.2032	25.3432	0.921597	13.5073	832.051	4074.28
109260	109261		United States of America	North America	1.38	3.98	2.9	7.37696	523.8	14.7	-94.1656	45.2014	19.5922	0.840647	13.5081	804.204	3273.39
109268	109269		United States of America	North America	5.4	26.02	4.8	9.49495	2952.6	16.2	-95.0547	45.1952	14.0615	0.746722	13.511	804.204	5633.79
109270	109271		United States of America	North America	3.63	23.57	6.5	8.82232	683.8	16.3	-68.2344	45.194	2.4	0.397094	13.5116	420.791	854.388
109276	109277		United States of America	North America	6.11	55.4	9.1	9.71444	1269.7	75.5	-94.8278	45.1911	34.4283	1.02818	13.5129	804.204	3273.39
109278	109279		United States of America	North America	1.64	9.16	5.6	7.61634	427.3	9.8	-69.5239	45.1909	2.725	0.235	13.513	567.47	854.388
109284	109285		United States of America	North America	1.04	5.25	5	7.00086	690.6	3.8	-70.0522	45.1891	4.6	0.2385	13.5138	567.47	2392.16
109290	109291		United States of America	North America	1.37	2.44	1.8	7.36704	114.7	33.8	-92.9647	45.1846	6.48125	0.566247	13.5159	832.051	4074.28
109295	109296		United States of America	North America	2.27	9.96	4.4	8.08844	541.5	34	-95.1135	45.1798	26.5357	0.936859	13.5181	804.204	5633.79
109296	109297		United States of America	North America	1.27	3.85	3	7.26447	910.4	8	-94.1172	45.18	29.122	0.968505	13.5181	804.204	3273.39
109298	109299		United States of America	North America	1.15	4.08	3.6	7.13229	1684.6	4.4	-93.7331	45.1777	34.2364	1.02613	13.5191	832.051	3273.39
109300	109301		United States of America	North America	3.19	15.61	4.9	8.61393	645.2	43.3	-95.0101	45.177	14.8865	0.762085	13.5194	804.204	5633.79
109301	109302		United States of America	North America	1.93	4.55	2.4	7.84925	38.1	190.6	-93.0976	45.1772	56.8824	1.23015	13.5193	832.051	3273.39
109302	109303	Clear Lake	United States of America	North America	1.9	14.7	7.7	7.82653	216.7	22.2	-121.691	45.1758	1.2	0.310003	13.52	342.79	715.78
109303	109304		United States of America	North America	1.79	6.54	3.7	7.74066	221.3	55.1	-95.1299	45.1747	46.475	1.14449	13.5205	804.204	5633.79
109305	109306		United States of America	North America	4.01	11.28	2.8	8.98632	225.4	79.8	-93.0676	45.173	32.935	1.01202	13.5213	832.051	3273.39
109307	109308		United States of America	North America	3.48	18.7	5.4	8.75371	12.8	706.8	-68.3967	45.1699	4.4	0.301	13.5227	420.791	854.388
109326	109327		United States of America	North America	1.8	7.44	4.1	7.74864	705.8	13.6	-84.9781	45.1572	2.53333	0.402698	13.5285	696.016	1190.67
109329	109330		United States of America	North America	2.49	10.47	4.2	8.22805	144.3	131.3	-94.2702	45.1561	48.1513	1.15907	13.5291	804.204	3273.39
109330	109331		United States of America	North America	2.5	14.49	5.8	8.23415	114.6	57.2	-69.3591	45.1556	3.5	0.3505	13.5293	567.47	854.388
109333	109334		United States of America	North America	5.89	39.7	6.7	9.64876	1400.8	53.5	-93.9052	45.1529	44.7852	1.12945	13.5306	804.204	3273.39
109337	109338		United States of America	North America	1.36	7.81	5.7	7.35707	104.8	96.9	-85.2131	45.1512	5.61858	0.528214	13.5314	696.016	1190.67
109338	109339		United States of America	North America	1.18	2.82	2.4	7.16635	1552.8	2.9	-93.1047	45.1508	35.157	1.0359	13.5315	832.051	3273.39
109339	109340		United States of America	North America	1.49	2.92	2	7.48237	22.3	209.1	-93.1336	45.1498	72.3985	1.34084	13.532	832.051	3273.39
109340	109341		United States of America	North America	4.08	16.66	4.1	9.01513	1736.9	15.4	-88.198	45.148	6.86	0.577852	13.5328	728.884	2228.54
109342	109343		United States of America	North America	1.61	4.94	3.1	7.59037	208.9	44.5	-84.0706	45.1461	2.6	0.408611	13.5337	696.016	890.45
109344	109345		United States of America	North America	7.16	24.59	3.4	10.0037	7298.7	145.1	-97.6081	45.1446	5.7	0.540854	13.5344	711.606	4220.12
109362	109363		United States of America	North America	2.47	10.49	4.2	8.21578	1557.2	12.9	-84.0272	45.131	2.125	0.379905	13.5407	696.016	890.45
109366	109367		United States of America	North America	1.68	12.32	7.3	7.65037	213.4	90.8	-92.8074	45.128	5.96514	0.54971	13.5421	832.051	4074.28
109369	109370		United States of America	North America	4.34	16.12	3.7	9.11876	299.9	97	-95.0771	45.1272	14.8571	0.761548	13.5424	804.204	5633.79
109371	109372		United States of America	North America	3.13	20.53	6.6	8.58372	466.8	22.6	-67.2216	45.1257	2.06	0.179	13.5431	420.791	3803.02
109372	109373		United States of America	North America	1.15	3.04	2.6	7.13229	198.5	24.4	-93.0464	45.1237	3.59703	0.458844	13.544	832.051	3273.39
109377	109378		United States of America	North America	1.16	3.5	3	7.14373	73.4	82.9	-93.4645	45.1182	63.1517	1.27697	13.5466	832.051	3273.39
109379	109380		United States of America	North America	2.1	11.06	5.3	7.97279	234.4	86.1	-94.162	45.1169	25.1636	0.919259	13.5471	804.204	3273.39
109380	109381		United States of America	North America	1.45	8.61	5.9	7.4448	253.7	15.3	-69.3037	45.1163	4.87143	0.2795	13.5474	567.47	2392.16
109382	109383		United States of America	North America	3.94	14.2	3.6	8.95709	2833.7	8	-93.026	45.1145	29.7028	0.97536	13.5483	832.051	3273.39
109386	109387		United States of America	North America	2.33	5.81	2.5	8.12757	194.3	52.1	-94.5464	45.1126	16.6187	0.792646	13.5491	804.204	3273.39
109390	109391	Mahaney	United States of America	North America	7.23	16.8	2.3	10.0217	34.6	262.3	-70.7635	45.1107	2.68333	0.395578	13.55	567.47	2392.16
109391	109392		United States of America	North America	1.61	8.93	5.6	7.59037	139.8	29.5	-69.6536	45.1108	4.22	0.2125	13.55	567.47	854.388
109398	109399		United States of America	North America	1.68	6.79	4	7.65037	1020.8	10.8	-93.1355	45.1058	4.59524	0.500793	13.5523	832.051	3273.39
109400	109401		United States of America	North America	5.04	34	6.7	9.37453	21	3245.9	-83.52	45.103	1.2	0.313212	13.5536	683.546	890.45
109403	109404		United States of America	North America	1.41	9.25	6.6	7.40637	3570.3	5.2	-83.9638	45.0983	1.54333	0.270224	13.5557	696.016	890.45
109405	109406		United States of America	North America	2.27	11.22	5	8.08844	135	131.9	-93.1138	45.0973	16.24	0.786146	13.5562	832.051	3273.39
109407	109408		United States of America	North America	5.92	12.6	2.1	9.65783	108.1	56.1	-67.6906	45.0929	5.2	0.523405	13.5582	420.791	3803.02
109408	109409		United States of America	North America	3.59	14.45	4	8.80425	270.2	25.1	-68.0857	45.0909	2.55	0.3525	13.5591	420.791	854.388
109412	109413		United States of America	North America	2.55	18.5	7.2	8.26437	302.4	67.3	-90.9526	45.0886	25.2857	0.92085	13.5602	810.975	4074.28
109416	109417		United States of America	North America	1.06	1.23	1.2	7.02557	1182.5	1.8	-94.5052	45.0846	15.1	0.765971	13.5621	804.204	3273.39
109417	109418		United States of America	North America	1.32	3.38	2.6	7.31655	9770.6	13.9	-97.7505	45.0826	1.8	0.358315	13.563	711.606	4220.12
109421	109422		United States of America	North America	1.4	9.5	6.8	7.39663	539.2	8.6	-71.3635	45.0817	3	0.430041	13.5634	743.667	2385.38
109426	109427		United States of America	North America	1.07	3.34	3.1	7.03779	302.2	18.8	-93.4073	45.0779	22.7765	1.0436	13.5651	832.051	3273.39
109429	109430		United States of America	North America	9.47	43.67	4.6	10.5348	641.5	120.9	-94.348	45.0766	11.2352	0.689206	13.5657	804.204	3273.39
109430	109431		United States of America	North America	9.41	55.47	5.9	10.5224	1507.2	58.2	-93.014	45.0766	4.88671	0.511916	13.5657	832.051	3273.39
109434	109435		United States of America	North America	1.3	4.27	3.3	7.29591	340.9	23.2	-93.9982	45.0755	52.3575	1.19427	13.5663	804.204	3273.39
109436	109437		United States of America	North America	1.83	7.11	3.9	7.77237	1112	12	-93.984	45.0734	17.5662	0.808501	13.5672	804.204	3273.39
109442	109443		United States of America	North America	7.12	30.07	4.2	9.9933	554.1	94.9	-94.9426	45.0699	31.05	0.990937	13.5688	804.204	3273.39
109444	109445		United States of America	North America	2.17	7	3.2	8.02131	204.5	60.2	-94.4072	45.0687	9.8	0.656368	13.5694	804.204	3273.39
109449	109450		United States of America	North America	1.31	6.12	4.7	7.30626	296.5	10.2	-67.4771	45.0646	1.75	0.18	13.5713	420.791	3803.02
109451	109452		United States of America	North America	2.85	10.1	3.5	8.43619	1285	14.6	-94.0656	45.0623	31.9606	1.00122	13.5723	804.204	3273.39
109454	109455		United States of America	North America	2.33	8.75	3.8	8.12757	208.4	75.1	-94.2604	45.0603	37.9723	1.0648	13.5732	804.204	3273.39
109455	109456		United States of America	North America	2.34	12.16	5.2	8.13401	543.5	35.6	-93.0975	45.06	45.3283	0.994928	13.5734	832.051	3273.39
109456	109457		United States of America	North America	1.16	3.54	3.1	7.14373	132.6	46.9	-94.4406	45.0593	9.29643	0.644116	13.5737	804.204	3323.47
109458	109459		United States of America	North America	4.47	16.84	3.8	9.16868	786	36.7	-94.7906	45.0564	26.635	0.934883	13.575	804.204	3273.39
109465	109466		United States of America	North America	1.78	11.02	6.2	7.73264	559.2	9.1	-68.0729	45.0484	2.9	0.291	13.5787	420.791	3803.02
109473	109474		United States of America	North America	2.22	9.07	4.1	8.05518	1329	11.8	-94.526	45.0421	4.54314	0.498757	13.5816	804.204	3273.39
109478	109479		United States of America	North America	1.44	6	4.2	7.43528	780.8	12.3	-93.1229	45.0396	14.36	0.752345	13.5828	832.051	3273.39
109486	109487		United States of America	North America	1	6.44	6.4	6.95024	272.9	11.5	-67.5066	45.0312	3.3	0.444933	13.5866	420.791	3323.47
109487	109488		United States of America	North America	4.65	41.23	8.9	9.23589	591.3	31.6	-69.2896	45.0288	1.27857	0.138	13.5878	567.47	2392.16
109489	109490		United States of America	North America	3.1	13.8	4.5	8.56844	1755.6	14.1	-93.6603	45.0269	25.5914	1.37899	13.5886	832.051	3273.39
109491	109492		United States of America	North America	1.29	4.66	3.6	7.2855	739.4	11.7	-94.0543	45.0241	49.5025	1.17058	13.5899	804.204	3273.39
109492	109493		United States of America	North America	4.88	25.22	5.2	9.31875	1309	32.9	-87.1521	45.0229	3.76905	0.466564	13.5905	728.884	2651.63
109502	109503		United States of America	North America	1.44	4.81	3.4	7.43528	1392.6	5.5	-88.2335	45.0163	3.3	0.444933	13.5935	728.884	2228.54
109504	109505		United States of America	North America	2.1	13.49	6.4	7.97279	234.5	28.4	-67.2569	45.0153	2.8	0.419572	13.5939	420.791	3803.02
109510	109511		United States of America	North America	6.9	46.69	6.8	9.93544	505	45.7	-67.181	45.0109	3.64	0.267	13.596	420.791	3803.02
109513	109514		United States of America	North America	1.68	5.21	3.1	7.65037	27.4	88.4	-68.9363	45.0081	7.25	0.45	13.5973	567.47	854.388
109521	109522		United States of America	North America	1.02	3.7	3.6	6.97575	354.2	18.7	-93.6298	45.0026	52.8463	2.38208	13.5998	832.051	3273.39
109525	109526		United States of America	North America	4.67	21.87	4.7	9.24323	1463.1	26.6	-94.3164	44.9994	27.1915	0.943368	13.6013	804.204	3273.39
109526	109527		United States of America	North America	6.03	46.35	7.7	9.69078	202.7	296.2	-85.1995	44.9994	1.50625	0.331903	13.6013	696.016	1190.67
109530	109531		United States of America	North America	3.47	15.98	4.6	8.74905	552	49.5	-93.411	44.9954	28.357	1.04977	13.6031	832.051	3273.39
109536	109537		United States of America	North America	3.17	11.89	3.8	8.60391	82	66.9	-68.0069	44.9885	5.5	0.533998	13.6063	420.791	3803.02
109539	109540		United States of America	North America	1.19	5.87	4.9	7.17755	999.9	10.3	-93.5646	44.986	34.9583	1.0338	13.6074	832.051	3273.39
109541	109542		United States of America	North America	1.28	6.69	5.2	7.27501	162.6	21.7	-71.9335	44.9854	3.51429	0.455045	13.6077	743.667	3399.72
109543	109544		United States of America	North America	5.41	34.36	6.4	9.4982	416.9	39.6	-72.8539	44.984	17.1053	0.800859	13.6083	743.667	3399.72
109546	109547		United States of America	North America	1.09	4.82	4.4	7.06194	184.1	12.8	-70.6246	44.9823	2.9	0.271	13.6091	567.47	2392.16
109553	109554		Canada	North America	3.06	16	5.2	8.54788	107.1	51.6	-62.4182	44.9747	2.6	0.22	13.6126	337.39	289
109557	109558		United States of America	North America	1.31	5.02	3.8	7.30626	206	11.7	-70.5563	44.9728	3.20942	0.395312	13.6135	567.47	2392.16
109562	109563		United States of America	North America	3.48	13.59	3.9	8.75371	759.7	31.6	-94.4244	44.9692	26.0763	0.931033	13.6152	804.204	3273.39
109573	109574		United States of America	North America	4.25	8.55	2	9.08347	37.3	408.3	-94.8688	44.9604	43.79	1.12042	13.6192	804.204	3273.39
109574	109575		United States of America	North America	1.38	3.97	2.9	7.37696	181.1	10.3	-68.7845	44.9584	16	0.593	13.6201	567.47	854.388
109578	109579		United States of America	North America	7.47	62.21	8.3	10.0824	720	115	-84.6855	44.9562	3.51522	0.453957	13.6211	696.016	2527.99
109581	109582		United States of America	North America	3.99	27.68	6.9	8.97801	684.6	18.2	-68.2242	44.955	2.4	0.184	13.6217	420.791	3803.02
109583	109584		United States of America	North America	6.53	32.53	5	9.83465	335.6	45.4	-67.7135	44.9531	3.5	0.454384	13.6226	420.791	3803.02
109591	109592		United States of America	North America	2.29	17.24	7.5	8.10158	27.3	295.7	-68.2901	44.9491	3.3	0.444933	13.6244	420.791	3803.02
109593	109594		United States of America	North America	1.42	4.47	3.2	7.41606	891.8	8.8	-94.333	44.9461	62.3727	1.27132	13.6258	804.204	3273.39
109599	109600		United States of America	North America	6.97	49.24	7.1	9.95401	151	419.7	-85.2116	44.9407	1.33148	0.321634	13.6283	696.016	1190.67
109600	109601		United States of America	North America	1.56	7.78	5	7.5462	19.5	510.6	-85.2797	44.94	2.4	0.397094	13.6286	696.016	1190.67
109601	109602		United States of America	North America	3.25	15.42	4.7	8.64367	572.1	45.7	-87.1927	44.9394	2.18167	0.383793	13.6289	728.884	2651.63
109603	109604		United States of America	North America	1.96	8.84	4.5	7.87168	3409.3	4.7	-93.7383	44.9385	28.681	1.74981	13.6293	832.051	3273.39
109605	109606		United States of America	North America	1.63	7.92	4.9	7.60772	764.1	17	-93.3066	44.9367	5.07853	0.733758	13.6301	832.051	3273.39
109607	109608		United States of America	North America	2.35	13.54	5.8	8.14043	20.7	351.6	-72.1174	44.9364	2.62459	0.409987	13.6302	743.667	3399.72
109609	109610		United States of America	North America	1.29	7.83	6.1	7.2855	275.6	47.5	-84.3929	44.9355	2.165	0.382703	13.6307	696.016	2527.99
109611	109612		United States of America	North America	1.24	3.7	3	7.23241	261.2	18.1	-85.3882	44.9344	2.33333	0.391542	13.6312	696.016	1190.67
109613	109614		United States of America	North America	1.87	10.72	5.7	7.80352	22	238.8	-70.0445	44.9322	2.25	0.334	13.6321	567.47	2392.16
109621	109622		United States of America	North America	2.48	13	5.3	8.22193	208.1	75	-85.8627	44.9241	2.30513	0.391414	13.6359	696.016	2651.63
109622	109623		United States of America	North America	2.59	15.01	5.8	8.2882	1120.9	27.5	-83.8073	44.9241	2.04667	0.396478	13.6359	696.016	890.45
109637	109638		United States of America	North America	1.38	6.82	4.9	7.37696	467.3	24	-93.3033	44.9164	5.73797	0.691748	13.6394	832.051	3273.39
109639	109640		United States of America	North America	4.41	30.43	6.9	9.14579	165.3	86.1	-69.4062	44.916	3	0.331	13.6396	567.47	2392.16
109641	109642		United States of America	North America	6.29	48.67	7.7	9.76676	760.1	28.7	-67.9789	44.9131	3.36667	0.448123	13.6409	420.791	3803.02
109651	109652		United States of America	North America	1.28	2.9	2.3	7.27501	174	29.6	-94.2395	44.9068	45.75	1.13808	13.6439	804.204	3273.39
109658	109659		United States of America	North America	3.25	24.7	7.6	8.64367	501.5	64.6	-88.5755	44.9032	1.03889	0.293272	13.6455	728.884	2228.54
109664	109665		Canada	North America	1.18	7.95	6.8	7.16635	200.5	14.9	-63.1644	44.9012	1	0.22	13.6464	337.39	289
109670	109671		United States of America	North America	1.1	5.14	4.7	7.07388	526.3	13.2	-88.509	44.8968	1.7	0.351074	13.6484	728.884	2228.54
109677	109678		United States of America	North America	6.55	26.66	4.1	9.84022	194.8	64.7	-67.4677	44.8936	3.9	0.472291	13.6499	420.791	3803.02
109681	109682		United States of America	North America	1.49	2.33	1.6	7.48237	254.8	13.7	-88.3713	44.8867	3.3	0.444933	13.6531	728.884	2228.54
109682	109683		United States of America	North America	1.74	10.95	6.3	7.70019	242.2	20.2	-68.2227	44.8861	2.03333	0.12	13.6533	420.791	3803.02
109683	109684		United States of America	North America	4.26	8.63	2	9.08742	718.4	39.4	-96.6478	44.8855	45.4	1.13496	13.6536	711.606	5633.79
109685	109686		United States of America	North America	4	32.1	8	8.98217	9.3	4420.9	-91.9265	44.8852	74.805	1.35659	13.6537	832.051	4074.28
109692	109693		United States of America	North America	2.64	15.67	5.9	8.31758	1992.5	14	-93.6175	44.8802	9.10882	0.639443	13.656	832.051	3273.39
109694	109695		United States of America	North America	3.77	22.78	6.1	8.8843	301.7	35.3	-69.1262	44.8793	2.52857	0.312	13.6564	567.47	2392.16
109696	109697		United States of America	North America	3.37	18	5.3	8.70185	738.6	44	-84.3224	44.8741	4.03879	0.478223	13.6588	696.016	2527.99
109703	109704		United States of America	North America	1.06	3.94	3.7	7.02557	414.8	17.3	-93.6784	44.8675	23.633	1.07915	13.6619	832.051	3323.47
109705	109706		United States of America	North America	5.37	32.55	6.1	9.48517	1114.7	52.5	-84.3451	44.866	3.01393	0.521272	13.6625	696.016	2527.99
109708	109709		United States of America	North America	3.04	19.32	6.3	8.53752	629.8	13.7	-67.5963	44.8618	3.76667	0.251	13.6645	420.791	3803.02
109710	109711		United States of America	North America	5.82	27.88	4.8	9.62744	108.8	116.1	-68.6172	44.8595	4	0.476582	13.6655	420.791	854.388
109716	109717		United States of America	North America	1.72	11.89	6.9	7.68374	1298.4	4.7	-72.9827	44.8556	10.0426	0.662126	13.6673	743.667	3399.72
109717	109718		Canada	North America	1.8	13.52	7.5	7.74864	37.2	142.3	-63.6393	44.8546	0.5	0.226753	13.6678	337.39	289
109718	109719		United States of America	North America	3.8	29.31	7.7	8.89734	709.7	18.3	-68.1502	44.854	2.98333	0.427692	13.6681	420.791	3803.02
109725	109726		United States of America	North America	1.91	2.88	1.5	7.83414	203.5	97.2	-99.893	44.8468	8.1	0.613186	13.6714	595.706	4220.12
109726	109727		United States of America	North America	5.38	40.96	7.6	9.48844	405.5	46.4	-69.7614	44.8464	3.90833	0.378902	13.6715	567.47	2392.16
109729	109730		United States of America	North America	3.52	19.78	5.6	8.77224	224.9	38.7	-67.9688	44.8408	2.46667	0.293752	13.6741	420.791	3803.02
109738	109739		United States of America	North America	1.12	4.7	4.2	7.0975	560.4	14.5	-93.524	44.8325	24.6203	0.91212	13.6779	832.051	3323.47
109739	109740		United States of America	North America	1.25	5.54	4.4	7.24316	674.7	10.8	-88.5146	44.8321	9.80833	0.65439	13.6781	728.884	2228.54
109744	109745		United States of America	North America	1.01	4.41	4.4	6.96305	1418.4	5.6	-93.697	44.8288	11.3472	0.691652	13.6796	832.051	5633.79
109753	109754		United States of America	North America	1.13	4.92	4.4	7.10918	48.8	47.2	-69.0924	44.8248	4.69167	0.504522	13.6814	567.47	854.388
109761	109762		United States of America	North America	3.07	17.3	5.6	8.55304	9.4	2100.6	-91.4424	44.8171	45.5182	1.13602	13.685	832.051	4074.28
109766	109767		United States of America	North America	2.27	15.28	6.7	8.08844	291.7	28.6	-71.8795	44.8126	3.95493	0.474657	13.687	743.667	3399.72
109767	109768		United States of America	North America	1.24	4.4	3.6	7.23241	10.2	199.1	-68.0354	44.8112	4.26667	0.475232	13.6877	420.791	3803.02
109775	109776		United States of America	North America	1.57	7.61	4.8	7.55512	284.3	11.7	-68.0091	44.8072	2.8	0.214	13.6895	420.791	3803.02
109778	109779		United States of America	North America	1.89	12.86	6.8	7.8189	413.5	14	-70.1449	44.8067	3.54167	0.328286	13.6897	567.47	2392.16
109797	109798		United States of America	North America	1.24	1.97	1.6	7.23241	85	39.9	-94.4397	44.7979	30.69	0.986818	13.6938	804.204	3273.39
109800	109801		United States of America	North America	1.89	5.25	2.8	7.8189	30.1	302	-94.5573	44.7947	12.0164	0.705954	13.6952	804.204	3273.39
109801	109802		United States of America	North America	1.56	10.36	6.6	7.5462	550.2	8.4	-68.4408	44.7928	2.65	0.310432	13.6961	420.791	3803.02
109814	109815		United States of America	North America	1.56	7.81	5	7.5462	29.1	123.2	-69.5299	44.7848	3.93077	0.469	13.6998	567.47	2392.16
109826	109827		United States of America	North America	1.86	5.33	2.9	7.79579	237.1	38.7	-94.3783	44.7741	29.7033	0.975366	13.7047	804.204	3273.39
109828	109829		United States of America	North America	2.4	6.7	2.8	8.1722	615.7	18.7	-94.5355	44.773	35.1105	1.03541	13.7051	804.204	3273.39
109832	109833		United States of America	North America	1.72	4	2.3	7.68374	6	314.8	-68.9245	44.7735	16.0522	0.763	13.7049	567.47	854.388
109836	109837		United States of America	North America	4.16	29.43	7.1	9.04758	292.4	46.1	-67.2657	44.7715	3.1	0.435107	13.7059	420.791	3803.02
109837	109838		United States of America	North America	3.32	14.23	4.3	8.67782	586.1	32.6	-85.0164	44.7707	2.76	0.41726	13.7062	696.016	2651.63
109849	109850		United States of America	North America	3.14	10.74	3.4	8.58879	36.5	138.4	-69.2094	44.7644	3.72	0.462	13.7091	567.47	2392.16
109850	109851		United States of America	North America	1.78	12.39	7	7.73264	5.3	1236.8	-70.9427	44.7639	3.5	0.101	13.7093	567.47	2392.16
109855	109856		United States of America	North America	3.42	19.62	5.7	8.72559	14.4	1534.9	-91.1302	44.7604	36.7364	1.05229	13.7109	810.975	4074.28
109857	109858		United States of America	North America	1.37	7.2	5.3	7.36704	335.9	25.6	-85.9153	44.7593	2.5625	0.406308	13.7114	696.016	2651.63
109862	109863		United States of America	North America	6.88	52.03	7.6	9.93011	276.8	82.7	-68.2433	44.756	2.475	0.401483	13.7129	420.791	3803.02
109874	109875		United States of America	North America	1.13	2.93	2.6	7.10918	356.6	13.9	-93.5139	44.7474	32.6761	1.00917	13.7169	832.051	5633.79
109879	109880		United States of America	North America	1.26	7.67	6.1	7.25385	507.2	6.4	-70.9677	44.7452	3.8	0.46793	13.7179	567.47	2392.16
109885	109886		United States of America	North America	1.19	8.14	6.9	7.17755	409.7	8.8	-68.5207	44.7418	2.14	0.381158	13.7194	420.791	3803.02
109888	109889		Canada	North America	1.39	9.06	6.5	7.38682	198.3	17.4	-63.5566	44.7378	0.6	0.242012	13.7212	337.39	289
109901	109902		United States of America	North America	5.07	31.02	6.1	9.38483	667.3	76.8	-93.4349	44.7262	28.2106	1.14055	13.7266	832.051	5633.79
109906	109907		United States of America	North America	1.17	7.16	6.1	7.15508	1295.2	7.5	-84.9427	44.7238	1.33958	0.322355	13.7277	696.016	2651.63
109909	109910		United States of America	North America	1.05	4.11	3.9	7.01326	540.4	11.7	-93.2573	44.7218	18.341	0.821063	13.7286	832.051	4074.28
109917	109918		United States of America	North America	1.85	11.01	5.9	7.78801	110.4	117.9	-85.8553	44.7119	1.82105	0.352031	13.7331	696.016	2651.63
109919	109920		United States of America	North America	1.2	6.84	5.7	7.18867	1181.8	3.5	-74.1323	44.7116	5.06274	0.518428	13.7332	678.757	2208.1
109921	109922		United States of America	North America	1.28	3.09	2.4	7.27501	832	10.5	-96.4661	44.7103	15.2	0.767779	13.7338	711.606	5633.79
109926	109927		United States of America	North America	9.97	71.71	7.2	10.6355	175.8	479.8	-86.1142	44.7052	2.12152	0.37672	13.7362	696.016	2651.63
109932	109933		United States of America	North America	2.21	9.47	4.3	8.04846	327.3	47.9	-93.4646	44.7021	48.5821	1.99215	13.7376	832.051	5633.79
109935	109936		United States of America	North America	2.27	6.88	3	8.08844	59.2	53.4	-69.2771	44.702	5.21539	0.795	13.7377	567.47	2392.16
109937	109938		United States of America	North America	1.11	6.82	6.1	7.08573	758.5	4	-70.6714	44.6995	2.875	0.423552	13.7388	567.47	2392.16
109938	109939		United States of America	North America	1.35	4.34	3.2	7.34703	2185.6	2.4	-85.7068	44.6978	4.10667	0.479947	13.7395	696.016	2651.63
109939	109940		United States of America	North America	1.5	5.34	3.6	7.49164	434.9	5.2	-67.882	44.6971	3.0625	0.203333	13.7399	420.791	3803.02
109944	109945		United States of America	North America	3.53	16.76	4.7	8.77684	189.2	105.8	-86.0615	44.6938	4.91149	0.511309	13.7414	696.016	2651.63
109950	109951		United States of America	North America	2.09	8.65	4.1	7.96576	119.3	86.3	-85.8003	44.6864	3.1375	0.436692	13.7448	696.016	3323.47
109951	109952		United States of America	North America	1.97	4.78	2.4	7.87909	718	14.2	-95.5229	44.6859	56.6333	1.22823	13.745	804.204	5633.79
109953	109954		United States of America	North America	1.11	4.31	3.9	7.08573	441.7	11.7	-88.6627	44.6831	4.8885	0.509796	13.7463	728.884	2228.54
109959	109960		United States of America	North America	2.33	10.03	4.3	8.12757	530	22.9	-85.6801	44.6789	2.1	0.378598	13.7482	696.016	1190.67
109966	109967		United States of America	North America	1.59	7.27	4.6	7.57283	817.1	11.1	-85.4854	44.6729	2.65	0.405026	13.7509	696.016	1190.67
109977	109978		United States of America	North America	4.98	29.94	6	9.35379	1066.3	11.9	-68.2213	44.6661	2.49583	0.40214	13.7541	420.791	3803.02
109983	109984		United States of America	North America	8.51	62.73	7.4	10.3285	139.5	199.1	-70.4245	44.6618	3.97996	0.390289	13.756	567.47	2392.16
109985	109986		United States of America	North America	2.58	14.8	5.7	8.28227	6.3	3558	-84.133	44.6605	3.9	0.472291	13.7566	696.016	2527.99
109989	109990		United States of America	North America	3.5	19.55	5.6	8.763	113.6	76	-70.6882	44.6574	4.2	0.484961	13.758	567.47	2392.16
109990	109991		United States of America	North America	1.55	7.05	4.6	7.53722	482.9	22.4	-93.2662	44.6566	14.4475	0.725931	13.7584	832.051	4074.28
109992	109993		United States of America	North America	1.7	11.24	6.6	7.66713	861.8	5.5	-68.2438	44.6562	10.3143	0.43575	13.7586	420.791	3803.02
109996	109997		United States of America	North America	1.46	10.75	7.3	7.45427	350.5	38.3	-85.5219	44.6521	1.9	0.365186	13.7604	696.016	1190.67
109998	109999		United States of America	North America	7.42	49.22	6.6	10.0699	2208.1	31.8	-84.7785	44.6509	1.6098	0.342105	13.761	696.016	2527.99
110012	110013		United States of America	North America	1.5	5.95	4	7.49164	10.8	830.5	-92.6949	44.635	57.6625	1.20723	13.7682	832.051	4074.28
110014	110015		United States of America	North America	9.91	66.58	6.7	10.6236	249.3	124.1	-69.3448	44.6321	17.8615	0.694664	13.7696	567.47	2392.16
110015	110016		United States of America	North America	1.09	3.48	3.2	7.06194	7.2	580.7	-86.2385	44.6303	5.125	0.517492	13.7704	696.016	2651.63
110017	110018		United States of America	North America	7.61	59.05	7.8	10.1171	1137.2	62.6	-85.7592	44.6281	1.56667	0.339049	13.7714	696.016	2651.63
110034	110035		United States of America	North America	9.95	99.99	10.1	10.6316	1022.4	43.5	-69.8242	44.611	4.92368	0.399546	13.7792	567.47	2392.16
110035	110036		United States of America	North America	1.35	4.15	3.1	7.34703	490.7	3.5	-68.2431	44.611	3.58333	0.305	13.7792	420.791	3803.02
110042	110043		United States of America	North America	7.91	71.76	9.1	10.1897	817.5	36.5	-68.0573	44.6055	0.9	0.279729	13.7817	420.791	3803.02
110047	110048		United States of America	North America	3.17	14.2	4.5	8.60391	2054.4	11.2	-93.5271	44.6011	51.0654	1.18365	13.7837	832.051	5633.79
110052	110053		United States of America	North America	6.54	59.65	9.1	9.83744	829.7	31.9	-69.7881	44.5964	10.924	0.579525	13.7858	567.47	2392.16
110055	110056		Canada	North America	1.06	3.61	3.4	7.02557	55	24.9	-63.7173	44.5947	2.2	0.19	13.7866	337.39	289
110057	110058		United States of America	North America	7.89	52.53	6.7	10.185	600.8	105	-85.7928	44.5931	1.63704	0.345723	13.7873	696.016	2651.63
110062	110063		United States of America	North America	2.3	18.34	8	8.10811	530.7	15.1	-68.79	44.59	4.9	0.28	13.7888	567.47	3803.02
110064	110065		United States of America	North America	3.69	30.37	8.2	8.84912	61.2	216.4	-68.7128	44.5883	2.75	0.2335	13.7895	420.791	3803.02
110070	110071		Canada	North America	2.19	11.21	5.1	8.03493	183.8	23.2	-63.8165	44.5832	2.4	0.19	13.7919	378.089	289
110073	110074		United States of America	North America	3.09	22.33	7.2	8.56332	651.1	17.6	-72.2993	44.5774	1.86111	0.362301	13.7945	743.667	3399.72
110079	110080		United States of America	North America	1.14	1.43	1.3	7.12078	204.5	15.1	-95.6193	44.573	75.7	1.36237	13.7965	804.204	5633.79
110080	110081		United States of America	North America	6.79	30.77	4.5	9.90594	4189.6	165.1	-98.1589	44.5715	32	1.00166	13.7972	711.606	4220.12
110082	110083		United States of America	North America	2.27	11.52	5.1	8.08844	280.1	50.2	-86.1848	44.5689	4.18	0.482174	13.7984	696.016	2651.63
110085	110086		United States of America	North America	8.72	80.5	9.2	10.3752	504.1	68.9	-68.6751	44.5657	3.38	0.254	13.7998	420.791	3803.02
110086	110087		United States of America	North America	3.63	30.8	8.5	8.82232	11.6	4177.4	-83.8022	44.5648	1	0.290457	13.8002	696.016	2527.99
110092	110093		United States of America	North America	2.41	12.73	5.3	8.17849	867	19.3	-85.3365	44.5616	1.46	0.332498	13.8017	696.016	2651.63
110096	110097		United States of America	North America	1.24	2.08	1.7	7.23241	1047.3	4.3	-95.6231	44.5594	53.85	1.20632	13.8027	804.204	5633.79
110100	110101		United States of America	North America	1.7	8.83	5.2	7.66713	169.7	63.5	-86.221	44.556	4.77	0.506947	13.8042	696.016	2651.63
110106	110107		United States of America	North America	1.2	6.01	5	7.18867	125.4	20.3	-68.579	44.5516	3.9	0.472291	13.8063	420.791	3803.02
110112	110113		United States of America	North America	2.08	12.95	6.2	7.95869	85.1	65.5	-69.563	44.5423	10.2014	0.287	13.8105	567.47	2392.16
110118	110119		United States of America	North America	2.12	13.35	6.3	7.98679	290.9	18.8	-68.1353	44.5367	3.33333	0.2185	13.813	420.791	3803.02
110124	110125		United States of America	North America	3	20.2	6.7	8.51662	197.4	43.1	-68.5188	44.5303	2.51667	0.243	13.8159	420.791	3803.02
110126	110127		United States of America	North America	4.04	20.48	5.1	8.99872	1529	25.9	-83.3286	44.5277	3.47128	0.451321	13.8171	683.546	812.385
110129	110130		United States of America	North America	1.67	9.19	5.5	7.64192	197.7	20.1	-69.2968	44.5254	7.16667	0.3925	13.8182	567.47	2392.16
110133	110134		United States of America	North America	5.42	27.5	5.1	9.50145	397.9	29.7	-68.9979	44.5235	2.1	0.282299	13.819	567.47	2310.14
110134	110135		United States of America	North America	1.44	4.89	3.4	7.43528	102.2	20.7	-69.4656	44.5229	30.6246	0.860941	13.8193	567.47	2392.16
110142	110143		United States of America	North America	1.39	9.48	6.8	7.38682	123.9	33.4	-69.9927	44.5162	3.17436	0.314535	13.8224	567.47	2392.16
110148	110149		United States of America	North America	4.78	29.73	6.2	9.28312	14.3	2849.6	-92.9409	44.5106	42.6267	1.1097	13.8249	832.051	4074.28
110181	110182		United States of America	North America	1.22	4.61	3.8	7.21069	48.3	50.4	-74.734	44.4817	5.35833	0.529043	13.8381	678.757	2208.1
110186	110187		United States of America	North America	1.17	4.09	3.5	7.15508	38.9	162.4	-93.555	44.4768	48.6667	1.16349	13.8403	832.051	5633.79
110193	110194		United States of America	North America	1.39	9.96	7.2	7.38682	281.9	14.9	-70.3896	44.4695	3.19844	0.313035	13.8436	567.47	2392.16
110211	110212		United States of America	North America	5.42	32.28	6	9.50145	100	645.4	-83.3396	44.4522	14.7523	0.74285	13.8515	683.546	2527.99
110213	110214		United States of America	North America	1.85	12.44	6.7	7.78801	267.6	25.6	-74.2452	44.4457	5.75	0.542544	13.8544	678.757	2208.1
110220	110221		United States of America	North America	7.29	39.98	5.5	10.037	986.7	50.7	-86.1324	44.4392	3.072	0.433543	13.8574	696.016	2651.63
110222	110223		United States of America	North America	5.89	37	6.3	9.64876	13	4595.1	-83.4414	44.4353	2.05	0.375328	13.8592	683.546	2527.99
110231	110232		United States of America	North America	3.24	6	1.9	8.63875	107.3	192.6	-96.9613	44.4276	18.1	0.817193	13.8627	711.606	4220.12
110243	110244		United States of America	North America	1.73	5.51	3.2	7.69199	585.2	17.8	-83.8438	44.4148	10.6667	0.672382	13.8685	696.016	2527.99
110246	110247		United States of America	North America	1.49	9.64	6.5	7.48237	627	29	-83.808	44.4117	8.62	0.615225	13.8699	696.016	2527.99
110248	110249		United States of America	North America	1.3	7.45	5.7	7.29591	120	26.2	-69.4722	44.4105	3.65714	0.461568	13.8704	567.47	2310.14
110250	110251		United States of America	North America	3.19	8.71	2.7	8.61393	506.5	42.3	-96.351	44.4093	54.2375	1.20941	13.871	711.606	5633.79
110259	110260		United States of America	North America	2.75	19.3	7	8.38063	448.6	16.6	-70.6921	44.4003	4.54286	0.164	13.8751	567.47	2392.16
110260	110261		United States of America	North America	4.78	38.95	8.1	9.28312	295.2	55.2	-69.671	44.4002	14.3195	0.577226	13.8751	567.47	2392.16
110263	110264		United States of America	North America	1.24	4.96	4	7.23241	73.6	96.1	-93.3159	44.3967	42.5875	1.10933	13.8767	832.051	4074.28
110265	110266		United States of America	North America	1.11	3.42	3.1	7.08573	3958.7	1.4	-93.6312	44.3937	75.415	1.36053	13.878	832.051	5633.79
110268	110269		United States of America	North America	1.62	8.16	5	7.59907	507.7	9.2	-73.1669	44.3912	69.4278	1.32092	13.8792	743.667	3399.72
110271	110272		United States of America	North America	4.54	33.78	7.4	9.19508	557	25.2	-69.614	44.3805	16.9709	0.721778	13.8841	567.47	2392.16
110273	110274		United States of America	North America	1.48	10.73	7.2	7.47306	36.7	126.4	-70.0316	44.3788	3.3	0.225	13.8848	567.47	2392.16
110276	110277		United States of America	North America	1.38	8.52	6.2	7.37696	123.6	28.5	-69.2938	44.3764	4.05	0.251	13.8859	567.47	2310.14
110278	110279		United States of America	North America	2.63	13.62	5.2	8.31174	1576.2	12.3	-93.4062	44.3726	39.2963	1.07791	13.8876	832.051	4074.28
110282	110283		United States of America	North America	2.08	6.39	3.1	7.95869	65.3	234	-96.0915	44.3702	32.0786	1.00254	13.8887	804.204	5633.79
110285	110286		United States of America	North America	1.01	2.97	2.9	6.96305	424.4	11	-93.6406	44.3657	25.0824	0.918198	13.8908	832.051	4074.28
110287	110288		United States of America	North America	1.34	4.7	3.5	7.33693	125.3	15.3	-69.1063	44.3645	2.7	0.414157	13.8913	567.47	2310.14
110291	110292		United States of America	North America	3.78	24.97	6.6	8.88865	708.3	18.6	-74.2594	44.3613	2.741	0.289697	13.8927	678.757	3399.72
110292	110293		United States of America	North America	3.69	18.68	5.1	8.84912	539.1	50.2	-93.4443	44.3606	56.792	1.22946	13.8931	832.051	4074.28
110295	110296		United States of America	North America	4.2	11.66	2.8	9.06361	1096.7	12.6	-88.9312	44.3605	6.95556	0.580714	13.8931	810.975	2228.54
110296	110297		United States of America	North America	1.39	6.95	5	7.38682	865.4	4.9	-75.2718	44.3604	4.5	0.49706	13.8932	678.757	2208.1
110304	110305		United States of America	North America	2.85	16.43	5.8	8.43619	272	114.4	-83.9561	44.3523	2.28056	0.384604	13.8969	696.016	2527.99
110306	110307		United States of America	North America	1.12	3.28	2.9	7.0975	1404	4.3	-83.6438	44.3519	17.51	0.732042	13.897	683.546	2527.99
110312	110313		Canada	North America	7.71	27.97	3.6	10.1416	117.6	87	-64.5455	44.3472	1.65	0.155	13.8992	378.089	289
110314	110315		United States of America	North America	2.88	13.55	4.7	8.45255	455.9	45.6	-93.574	44.3449	41.9182	1.10307	13.9002	832.051	4074.28
110315	110316		United States of America	North America	4.56	39.05	8.6	9.20256	144.2	114.9	-69.4424	44.3442	2.7	0.236	13.9005	567.47	2310.14
110319	110320		United States of America	North America	1.58	11.7	7.4	7.564	222	22.3	-70.268	44.3424	3.67551	0.316247	13.9013	567.47	2392.16
110321	110322		United States of America	North America	1.33	8.79	6.6	7.32677	250.5	14.3	-69.0475	44.34	3.75	0.146	13.9024	567.47	2310.14
110322	110323		United States of America	North America	2.07	9.14	4.4	7.9516	48.7	235.1	-89.8433	44.3398	2.56667	0.406732	13.9025	810.975	4074.28
110327	110328		United States of America	North America	1.27	7.97	6.3	7.26447	273.7	17.4	-72.2632	44.3368	3.86398	0.470729	13.9039	743.667	3399.72
110329	110330		United States of America	North America	1.9	7.12	3.7	7.82653	52	205.2	-93.6609	44.3356	30.8467	0.988614	13.9044	832.051	4074.28
110332	110333		United States of America	North America	1.98	9.48	4.8	7.88648	681.8	18.7	-85.2744	44.3349	2.98	0.428209	13.9047	696.016	2242.13
110336	110337		United States of America	North America	3.52	18.9	5.4	8.77224	1429.8	18.6	-93.3844	44.3324	49.5643	1.17111	13.9059	832.051	4074.28
110338	110339		United States of America	North America	1.22	4.85	4	7.21069	101.4	69.1	-93.4906	44.3302	30.2692	0.981964	13.9069	832.051	4074.28
110344	110345		United States of America	North America	4.03	31.99	7.9	8.99459	39	441.4	-74.126	44.3221	5.44545	0.5321	13.9106	678.757	3399.72
110349	110350		United States of America	North America	8.2	45.17	5.5	10.2578	792	77.7	-85.2159	44.3192	3.6875	0.646021	13.9119	696.016	2242.13
110354	110355		United States of America	North America	1.01	2.79	2.8	6.96305	1536.9	2.5	-85.2622	44.3172	4.37889	0.491095	13.9128	696.016	2242.13
110355	110356		United States of America	North America	2.51	10.16	4.1	8.24024	143.6	88.9	-89.183	44.3163	6.08667	0.538694	13.9131	810.975	2228.54
110358	110359		United States of America	North America	1.02	6.33	6.2	6.97575	103.5	25.9	-70.0339	44.3143	4.45	0.495016	13.9141	567.47	2392.16
110365	110366		United States of America	North America	1.6	5.39	3.4	7.58162	761	20	-97.117	44.3089	19.4	0.837692	13.9165	711.606	4220.12
110370	110371		United States of America	North America	1.61	10.04	6.2	7.59037	111.1	46.4	-74.4156	44.3055	8.57143	0.625703	13.9181	678.757	2208.1
110375	110376		United States of America	North America	1.29	3.66	2.8	7.2855	48.1	101.6	-90.531	44.3011	20.1	0.848366	13.92	810.975	4074.28
110381	110382		United States of America	North America	4.86	27.22	5.6	9.31167	187.3	60.2	-69.6765	44.2947	11.1228	0.596286	13.923	567.47	2392.16
110383	110384		United States of America	North America	8.41	41.26	4.9	10.3059	94.9	631.6	-93.3359	44.2939	57.344	1.23371	13.9233	832.051	4074.28
110387	110388		United States of America	North America	6.52	30.02	4.6	9.83186	249.4	225.3	-83.506	44.2902	2.06667	0.376396	13.925	683.546	2527.99
110388	110389		United States of America	North America	3.34	15.69	4.7	8.68747	655.7	34	-93.4156	44.2896	48.5185	1.16222	13.9253	832.051	4074.28
110389	110390		United States of America	North America	1.48	10.43	7.1	7.47306	202.5	21.7	-69.9585	44.2888	3.57112	0.358035	13.9256	567.47	2392.16
110399	110400		United States of America	North America	2.18	12.91	5.9	8.02813	401.6	13.1	-69.389	44.2761	2.60769	0.303745	13.9314	567.47	2310.14
110402	110403		United States of America	North America	1.98	13.38	6.7	7.88648	34	167.5	-69.5295	44.2747	3.61667	0.459737	13.932	567.47	2310.14
110404	110405		United States of America	North America	1.42	3.17	2.2	7.41606	582.8	12.3	-95.9285	44.2726	28.1267	0.956548	13.933	804.204	5633.79
110407	110408		United States of America	North America	4.37	15	3.4	9.13038	391.8	105.6	-97.0531	44.2717	16.5	0.790619	13.9333	711.606	4220.12
110413	110414		United States of America	North America	3.26	10.68	3.3	8.64859	297.2	57	-93.7342	44.2682	33.3403	1.01645	13.9349	832.051	5633.79
110415	110416		United States of America	North America	1.46	5.03	3.4	7.45427	625.9	13.1	-93.7839	44.266	60.1219	1.25474	13.9359	804.204	5633.79
110424	110425		United States of America	North America	1.52	7.48	4.9	7.51002	470.7	23.4	-93.5238	44.2567	69.4437	1.32103	13.9402	832.051	4074.28
110425	110426		United States of America	North America	3.97	28.45	7.2	8.96967	6.9	5017.1	-86.3146	44.2562	4	0.476582	13.9404	947.193	2651.63
110430	110431		United States of America	North America	1.22	5.7	4.7	7.21069	499.7	6.6	-75.4177	44.2527	1.025	0.29303	13.942	723.771	3323.47
110431	110432		United States of America	North America	4.62	15.36	3.3	9.22484	91.3	220	-85.4093	44.2505	12.29	0.710062	13.943	1002.62	2242.13
110433	110434		United States of America	North America	1.46	2.95	2	7.45427	1219.2	5.4	-95.8717	44.2484	54.68	1.21293	13.9439	986.583	5633.79
110434	110435		United States of America	North America	5.38	37.05	6.9	9.48844	71.3	220	-69.9745	44.248	11.7448	0.496726	13.9441	569.928	2392.16
110436	110437		United States of America	North America	4.76	33.69	7.1	9.27593	117.7	427.2	-93.4899	44.2446	24.1439	0.845393	13.9456	994.555	4074.28
110439	110440		United States of America	North America	1.86	14.33	7.7	7.79579	21.4	289.6	-69.2762	44.24	5.73333	0.358	13.9477	592.35	2310.14
110442	110443		United States of America	North America	1.4	9.64	6.9	7.39663	526.5	7.7	-70.0411	44.2354	7.92761	0.460109	13.9498	633.815	2392.16
110449	110450	Clary Saw Mill	United States of America	North America	2.41	14.3	5.9	8.17849	284.4	20.3	-69.5815	44.2278	10.6937	0.612908	13.9532	633.815	2310.14
110458	110459		United States of America	North America	1.28	2.96	2.3	7.27501	561.6	12.2	-96.0505	44.222	19.2417	0.835244	13.9559	1023.06	5633.79
110459	110460		United States of America	North America	6.52	17.4	2.7	9.83186	12.8	570.6	-69.7914	44.2196	9.3	0.644068	13.957	633.815	2392.16
110461	110462		United States of America	North America	1.02	5.61	5.5	6.97575	2822.4	2.5	-89.1343	44.2177	2.3913	0.396579	13.9578	963.338	3323.47
110462	110463		United States of America	North America	1.14	3.03	2.6	7.12078	467.6	10.6	-93.8214	44.2165	40.8345	1.0928	13.9584	1023.06	5633.79
110466	110467		United States of America	North America	1.36	4.71	3.5	7.35707	656.9	11.8	-93.8283	44.2117	28.4348	0.960278	13.9605	1023.06	5633.79
110469	110470		United States of America	North America	1.06	3.93	3.7	7.02557	30.6	162.6	-89.8552	44.2113	2.4	0.396377	13.9607	963.338	4074.28
110472	110473		United States of America	North America	1.17	8.07	6.9	7.15508	148.3	28.8	-72.582	44.2085	0.3	0.188934	13.962	883.328	3399.72
110474	110475		United States of America	North America	4.78	24.21	5.1	9.28312	1657.8	23.1	-93.6677	44.2062	44.3453	1.04022	13.963	994.555	5633.79
110479	110480		United States of America	North America	2.13	15.51	7.3	7.99374	80	78.2	-69.2546	44.1971	3.6	0.17	13.9671	633.815	2310.14
110485	110486		United States of America	North America	1.45	8.6	5.9	7.4448	135.6	25.5	-69.5303	44.1808	5.55	0.292	13.9745	633.815	2310.14
110487	110488		United States of America	North America	1.07	1.78	1.7	7.03779	127.3	31.1	-95.7969	44.1763	76.16	1.36532	13.9765	1023.06	5606.72
110504	110505		United States of America	North America	4.58	13.65	3	9.21001	1350.5	22.5	-95.7533	44.1547	46.7261	1.1467	13.9863	1023.06	5606.72
110509	110510	Lake Auburn	United States of America	North America	8.89	41.9	4.7	10.4123	337.9	51.6	-70.2268	44.1454	3.34167	0.337852	13.9905	633.815	2392.16
110514	110515		United States of America	North America	1.13	6.58	5.8	7.10918	59.8	43.8	-69.2785	44.1406	7.06	0.299	13.9926	633.815	2310.14
110527	110528		United States of America	North America	1.42	10.28	7.3	7.41606	417.3	11.4	-74.6257	44.1268	9.16667	0.64089	13.9988	903.826	3323.47
110539	110540		United States of America	North America	3.61	21.6	6	8.81331	428.8	91.2	-84.436	44.1106	3.12709	0.434599	14.0062	1002.62	2527.99
110541	110542		United States of America	North America	2.07	15.88	7.7	7.9516	286.6	21.9	-69.2816	44.1094	3.3	0.444933	14.0067	633.815	2310.14
110543	110544		United States of America	North America	2.99	7.14	2.4	8.51136	758.3	17.3	-94.1779	44.1051	64.5286	1.28684	14.0086	1023.06	5633.79
110544	110545		Canada	North America	5.3	24.67	4.7	9.46218	132.5	67.5	-64.7188	44.1035	1.3	0.17	14.0094	369.463	289
110549	110550		United States of America	North America	1.82	12.4	6.8	7.76449	56.4	62.6	-70.9869	44.097	2.9	0.141	14.0123	633.815	3616.69
110555	110556		United States of America	North America	2.51	7.12	2.8	8.24024	264.1	38.1	-93.4747	44.0919	48.6346	1.16321	14.0146	994.555	4074.28
110556	110557		United States of America	North America	1.01	5.26	5.2	6.96305	205.7	10.2	-69.4484	44.0915	9.48286	0.599461	14.0148	633.815	2310.14
110557	110558		United States of America	North America	1.05	3.45	3.3	7.01326	356.4	12.5	-85.9806	44.0896	2.4	0.396776	14.0156	1002.62	2651.63
110562	110563		United States of America	North America	1.07	2.73	2.6	7.03779	119.7	31.3	-93.4354	44.0841	31.8333	0.999796	14.0181	994.555	4074.28
110567	110568		United States of America	North America	5.08	35.87	7.1	9.38825	90.3	134.7	-70.8922	44.0789	4.36471	0.286	14.0205	633.815	3616.69
110568	110569		United States of America	North America	1.38	4.06	2.9	7.37696	16.1	329.1	-90.2761	44.0735	2.4	0.397094	14.0229	963.338	4074.28
110571	110572		United States of America	North America	2.8	17.96	6.4	8.40861	317.8	22.7	-70.4302	44.0722	6.09687	0.443029	14.0235	633.815	2392.16
110573	110574		United States of America	North America	1.45	7.04	4.9	7.4448	657.2	14.5	-85.3846	44.0677	14.0111	0.744574	14.0255	1002.62	3323.47
110575	110576		United States of America	North America	2.55	10.36	4.1	8.26437	773.3	16.8	-89.2245	44.0648	2.368	0.395194	14.0268	963.338	2228.54
110584	110585		United States of America	North America	3.44	28.16	8.2	8.73501	275.5	41.4	-70.377	44.0504	3.88673	0.350791	14.0333	633.815	2392.16
110585	110586		United States of America	North America	2.86	18.5	6.5	8.44166	52.5	664.3	-84.3426	44.0415	1.3	0.318994	14.0373	1002.62	2527.99
110593	110594		Canada	North America	7.44	68.68	9.2	10.0749	115.3	264.9	-65.924	44.0289	10.25	0.265	14.043	369.463	289
110601	110602		United States of America	North America	6.49	52.93	8.2	9.82348	412	51.5	-69.4595	44.0202	3.575	0.347277	14.0469	633.815	2310.14
110607	110608		United States of America	North America	2.09	7.59	3.6	7.96576	1046.5	9.4	-86.1187	44.0144	5.1	0.51942	14.0495	1002.62	2651.63
110610	110611		United States of America	North America	1	2.76	2.8	6.95024	178.2	34.3	-95.2729	44.0104	53	1.19948	14.0513	1023.06	5633.79
110612	110613		Canada	North America	1.35	7.54	5.6	7.34703	11.7	285.7	-65.9236	44.008	5.1	0.225	14.0524	369.463	289
110615	110616		United States of America	North America	1.21	3.33	2.7	7.19971	20.7	274.6	-84.5317	44.0022	3.47	0.451765	14.055	1002.62	2527.99
110616	110617		United States of America	North America	1.59	4.87	3.1	7.57283	580.7	10.8	-85.8594	44.001	4.175	0.479783	14.0555	1002.62	2651.63
110623	110624		United States of America	North America	3.96	11.1	2.8	8.96548	1.6	1735.4	-70.9192	43.9944	4.6	0.237	14.0585	633.815	3616.69
110627	110628		United States of America	North America	1.3	9.37	7.2	7.29591	61.8	62.9	-69.4891	43.9889	4.55833	0.368043	14.061	633.815	2310.14
110629	110630		United States of America	North America	1.19	6.75	5.7	7.17755	151.6	18.1	-70.3482	43.9845	4.03167	0.342402	14.063	633.815	2923.29
110646	110647		United States of America	North America	1.22	8.34	6.9	7.21069	258.8	13	-70.4339	43.9648	5.3	0.522646	14.0719	633.815	3323.47
110655	110656		United States of America	North America	2.11	7.96	3.8	7.9798	5.1	1964.7	-86.4551	43.9514	29	0.967053	14.0779	1031.16	2651.63
110664	110665		United States of America	North America	1.63	12.07	7.4	7.60772	94.5	51.3	-69.774	43.94	3.99833	0.356646	14.083	633.815	2392.16
110680	110681		United States of America	North America	1.05	2.92	2.8	7.01326	427.9	15	-95.0402	43.9216	46.3	1.14295	14.0913	1023.06	5633.79
110681	110682		United States of America	North America	1.59	3.93	2.5	7.57283	455.2	18.2	-94.695	43.9218	47	1.14909	14.0912	1023.06	5633.79
110683	110684		United States of America	North America	3.61	13.77	3.8	8.81331	94.7	427.7	-96.9518	43.9162	48.6	1.16292	14.0937	940.937	4220.12
110684	110685		United States of America	North America	1.89	12.18	6.4	7.8189	392.7	12.4	-70.5119	43.9162	3.15625	0.345054	14.0937	633.815	2923.29
110694	110695		United States of America	North America	2.29	12.46	5.4	8.10158	18.9	973.6	-91.0726	43.9107	70	1.3248	14.0962	963.338	4074.28
110732	110733		United States of America	North America	1.52	5.43	3.6	7.51002	1030.4	11.8	-95.0281	43.8564	22.5071	0.883345	14.1205	1023.06	5633.79
110735	110736		United States of America	North America	1.08	3.77	3.5	7.04991	574.5	9.8	-85.034	43.8494	2.73125	0.413987	14.1236	1002.62	3323.47
110739	110740		United States of America	North America	6.93	58.56	8.4	9.94342	456.7	52.1	-70.4219	43.8411	3.73611	0.382792	14.1274	633.815	2923.29
110743	110744		United States of America	North America	1.59	4.58	2.9	7.57283	840.5	7.9	-85.086	43.8383	3.1	0.435107	14.1286	1002.62	2527.99
110745	110746		United States of America	North America	3.38	14.95	4.4	8.70662	1161.6	16.6	-85.9289	43.8379	3.5537	0.455106	14.1288	1002.62	2651.63
110748	110749		United States of America	North America	1.95	8.86	4.5	7.86423	151.2	78	-86.4216	43.8327	11.1623	0.638798	14.1311	1031.16	2651.63
110751	110752		United States of America	North America	6.38	12.4	1.9	9.79246	114.5	179	-93.8804	43.8313	37.83	1.06337	14.1318	1023.06	5633.79
110754	110755		United States of America	North America	1.04	5.7	5.5	7.00086	1221.8	6.7	-88.0164	43.8279	2.95385	0.427666	14.1333	1031.16	3323.47
110761	110762		United States of America	North America	8.57	81.7	9.5	10.3419	120.8	1288.3	-84.3766	43.815	2	0.372057	14.1391	1002.62	2527.99
110763	110764		United States of America	North America	1.99	6.83	3.4	7.89383	1112.8	14.1	-95.504	43.8087	51.7907	1.18963	14.1419	1023.06	5606.72
110764	110765		United States of America	North America	1.88	4.39	2.3	7.81123	107	93.8	-95.4788	43.808	62.7786	1.27427	14.1422	1023.06	5606.72
110768	110769		United States of America	North America	2.71	11.84	4.4	8.35794	284.2	90.2	-94.7437	43.8005	72.74	1.3431	14.1456	1023.06	5633.79
110770	110771		United States of America	North America	7.33	21.56	2.9	10.0472	286.5	93.7	-93.2579	43.7994	46.4727	1.14447	14.1461	994.555	6396.86
110771	110772		United States of America	North America	1.13	2.4	2.1	7.10918	2.1	1512.5	-90.074	43.7987	15.9	0.780227	14.1464	963.338	4074.28
110776	110777		United States of America	North America	2.23	7.63	3.4	8.06188	236.7	58.6	-94.0841	43.7968	30.84	0.988538	14.1472	1023.06	5633.79
110781	110782		United States of America	North America	1.26	3.94	3.1	7.25385	12.7	381.6	-89.3286	43.7947	12.95	0.725078	14.1482	963.338	3323.47
110786	110787		United States of America	North America	8.65	23.4	2.7	10.3597	29.7	967.8	-89.329	43.7863	49.6333	1.16953	14.152	963.338	2228.54
110791	110792		United States of America	North America	1.59	10.52	6.6	7.57283	32.4	427.3	-86.4354	43.7771	16.5195	0.784087	14.1561	1031.16	2651.63
110796	110797		United States of America	North America	2.33	16.68	7.1	8.12757	289.5	23.4	-70.3554	43.7528	3.98095	0.405135	14.167	633.815	2923.29
110801	110802		United States of America	North America	1.7	9.07	5.3	7.66713	262.5	14	-70.6254	43.7462	4.95278	0.2525	14.1699	633.815	3616.69
110803	110804		United States of America	North America	3.03	13.9	4.6	8.53232	980.8	19.4	-85.3021	43.7449	5.89	0.544966	14.1705	1002.62	2527.99
110811	110812		United States of America	North America	2.28	7.47	3.3	8.09502	88.2	115.4	-85.228	43.7276	7	0.582037	14.1782	1002.62	2527.99
110813	110814		United States of America	North America	1.9	4.02	2.1	7.82653	2214	3.9	-94.7468	43.7247	64.1208	1.28393	14.1795	1023.06	5633.79
110825	110826		United States of America	North America	1.82	6.08	3.3	7.76449	55.3	150.2	-85.1914	43.7111	7.1	0.58498	14.1856	1002.62	2527.99
110826	110827		United States of America	North America	4.32	27.9	6.5	9.11097	72.3	144.1	-74.9683	43.7105	3.73815	0.417525	14.1859	903.826	2094.94
110830	110831		United States of America	North America	1.48	4.46	3	7.47306	183.7	32.8	-85.2529	43.7008	4.4375	0.493666	14.1902	1002.62	2527.99
110832	110833		United States of America	North America	3.82	33.34	8.7	8.90598	859.5	16	-70.9909	43.7003	3.8	0.46793	14.1904	633.815	3616.69
110833	110834		United States of America	North America	1.14	4.65	4.1	7.12078	226.1	7.8	-75.2657	43.6938	3.54079	0.362727	14.1933	903.826	2094.94
110834	110835		United States of America	North America	1.73	5.2	3	7.69199	404.1	17.4	-85.2602	43.6879	4.7	0.504208	14.196	1002.62	2527.99
110835	110836		United States of America	North America	6.23	50.9	8.2	9.74945	274.9	104.1	-73.7394	43.6868	2.325	0.353077	14.1965	883.328	2945.95
110837	110838		United States of America	North America	5.55	18.5	3.3	9.5432	10.2	3251.2	-84.3809	43.6787	5.8125	0.516113	14.2001	1002.62	2527.99
110839	110840		United States of America	North America	3.7	13.5	3.6	8.85355	770	37.9	-94.6687	43.6777	51.8	1.18971	14.2005	1023.06	5633.79
110842	110843		United States of America	North America	2.8	7.74	2.8	8.40861	869.5	14.6	-93.8031	43.6741	55.86	1.22221	14.2021	1023.06	5633.79
110844	110845		United States of America	North America	2.38	12.1	5.1	8.15956	248.3	25.8	-73.8451	43.6672	4.5	0.49706	14.2052	903.826	2945.95
110847	110848		United States of America	North America	1.62	7.52	4.6	7.59907	103.5	149.3	-94.4698	43.6633	68.5028	1.3146	14.207	1023.06	5633.79
110848	110849		United States of America	North America	1.41	2.78	2	7.40637	14.6	292	-93.7896	43.6618	42	1.10384	14.2076	1023.06	5633.79
110849	110850		United States of America	North America	2.67	14.74	5.5	8.33498	310.3	65.5	-86.5173	43.6614	23.6548	0.895439	14.2078	1031.16	2651.63
110850	110851		United States of America	North America	1.21	3.37	2.8	7.19971	36.1	137.6	-84.9601	43.661	4.54167	0.497881	14.208	1002.62	2527.99
110851	110852		United States of America	North America	1.67	9.78	5.9	7.64192	246.7	54.5	-88.174	43.6581	5.02344	0.516987	14.2093	1031.16	5866.03
110853	110854		United States of America	North America	3.37	16.23	4.8	8.70185	279.5	69.2	-89.5896	43.6559	42.9707	1.11289	14.2102	963.338	2228.54
110861	110862		United States of America	North America	2.16	16.75	7.8	8.01445	104.9	69.3	-71.0438	43.6436	3.6	0.458979	14.2158	633.815	3616.69
110867	110868		United States of America	North America	1.58	2.64	1.7	7.564	926.4	6.5	-95.0854	43.631	42.496	1.10848	14.2214	1023.06	5606.72
110869	110870		United States of America	North America	2.1	10.79	5.1	7.97279	158.7	140	-94.4721	43.6297	50.1625	1.17613	14.2219	1023.06	5633.79
110870	110871		United States of America	North America	1.02	3.54	3.5	6.97575	854.3	5.7	-88.9728	43.6272	52.0786	1.19199	14.2231	963.338	2228.54
110871	110872		United States of America	North America	1.09	3.27	3	7.06194	235.3	6.5	-76.1948	43.6268	18.325	0.820807	14.2232	903.826	2094.94
110874	110875		United States of America	North America	1.93	12.31	6.4	7.84925	276.7	18.3	-70.7187	43.6223	2	0.372057	14.2252	633.815	3616.69
110875	110876		United States of America	North America	2.91	13.3	4.6	8.46877	1184.1	25.6	-95.6118	43.6211	19.0726	0.832615	14.2258	1023.06	5606.72
110876	110877		United States of America	North America	1.15	2.66	2.3	7.13229	282.1	12.3	-86.0557	43.6205	2.96667	0.4271	14.226	1002.62	2651.63
110878	110879		United States of America	North America	1.01	5.19	5.1	6.96305	189.3	13.2	-71.6044	43.6176	2.4	0.397094	14.2273	883.328	2759.12
110879	110880		United States of America	North America	2.03	14.26	7	7.92295	176.5	34	-70.9878	43.6172	3.95714	0.216	14.2275	633.815	3616.69
110880	110881		United States of America	North America	1.32	7.98	6.1	7.31655	112.2	32.3	-71.2631	43.6164	1.5	0.335723	14.2279	883.328	2759.12
110887	110888		United States of America	North America	1.18	4.11	3.5	7.16635	81.1	67.1	-85.2912	43.6058	1.5	0.331257	14.2326	1002.62	2242.13
110902	110903		United States of America	North America	1.57	2.64	1.7	7.55512	141.9	24.7	-93.4407	43.5827	68.4474	1.31423	14.2429	994.555	6396.86
110911	110912		United States of America	North America	6.46	34.2	5.3	9.81506	373.1	39.3	-70.9783	43.572	1.80833	0.23752	14.2477	633.815	3356.28
110915	110916		United States of America	North America	1.32	2.59	2	7.31655	67.7	50.4	-93.4323	43.5668	54.135	1.20859	14.25	994.555	3323.47
110917	110918		United States of America	North America	1.02	6.32	6.2	6.97575	53.3	162	-86.496	43.5591	12.3094	0.693144	14.2534	1031.16	2651.63
110918	110919		United States of America	North America	3.55	7.21	2	8.78602	322.4	50.9	-95.4204	43.5577	15.9267	0.780694	14.2541	1023.06	4220.12
110921	110922		United States of America	North America	1.06	6.25	5.9	7.02557	356.5	7.5	-70.9429	43.5562	3.11667	0.317179	14.2547	633.815	3356.28
110923	110924		United States of America	North America	3.21	25.96	8.1	8.62389	600.8	18.2	-70.8735	43.5533	2.74286	0.304306	14.256	633.815	3356.28
110927	110928		United States of America	North America	1.75	3.68	2.1	7.70836	888.1	8.9	-94.6712	43.5422	39.2286	1.06873	14.261	1023.06	5606.72
110928	110929		United States of America	North America	1.55	6.76	4.4	7.53722	46.4	184.2	-89.3846	43.5399	14.6023	0.750603	14.262	963.338	2228.54
110936	110937		United States of America	North America	2.65	8.16	3.1	8.32339	228.7	80.4	-95.1025	43.5238	54.1233	1.2085	14.2692	1023.06	4220.12
110941	110942		United States of America	North America	1.1	6.17	5.6	7.07388	329.1	7.8	-70.7094	43.5111	4.98461	0.515556	14.2748	633.815	3356.28
110952	110953		United States of America	North America	5.71	48.58	8.5	9.59351	167	131.1	-74.402	43.4687	5.675	0.540006	14.2937	903.826	2945.95
110955	110956		United States of America	North America	1.29	7.18	5.6	7.2855	1013.6	9.5	-86.2177	43.4571	2.11	0.370533	14.2988	1002.62	2651.63
110957	110958		United States of America	North America	1.07	5.86	5.5	7.03779	464.9	16.4	-85.8063	43.4562	12.774	0.665087	14.2992	1002.62	2242.13
110958	110959		United States of America	North America	1.05	4.1	3.9	7.01326	969.1	5.3	-85.1969	43.4533	9.82	0.655752	14.3005	1002.62	3323.47
110960	110961		United States of America	North America	4.01	15.59	3.9	8.98632	522.9	67	-95.3288	43.4504	31.9179	3.30837	14.3018	1023.06	4220.12
110961	110962		United States of America	North America	3.16	11.27	3.6	8.59888	207.8	70.9	-85.9728	43.4446	13.3747	0.724991	14.3044	1002.62	2242.13
110962	110963		United States of America	North America	1.25	1.84	1.5	7.24316	31.9	73.5	-85.2687	43.4409	18.25	0.807164	14.306	1002.62	2242.13
110964	110965		United States of America	North America	4.16	37.17	8.9	9.04758	8.2	5957.2	-85.6656	43.4405	7.43	0.651813	14.3062	1002.62	2242.13
110966	110967		United States of America	North America	1.65	12.27	7.5	7.62491	89.2	66.7	-71.3119	43.4367	4.2	0.484961	14.3079	883.328	2759.12
110979	110980		United States of America	North America	1.08	5.36	5	7.04991	15.6	1769.4	-119.399	43.4066	38.7	1.07204	14.3213	143.328	1304.7
110983	110984		United States of America	North America	2.86	16.09	5.6	8.44166	1171.6	17.6	-85.758	43.3918	15.4185	0.766827	14.3279	1002.62	2242.13
110985	110986		United States of America	North America	1.04	7.19	6.9	7.00086	202.4	17	-71.2344	43.3909	4	0.476582	14.3282	633.815	2759.12
110990	110991		United States of America	North America	3.49	26.24	7.5	8.75836	1260.1	29.5	-88.2565	43.3809	6.94115	0.577392	14.3327	1031.16	5866.03
110991	110992		United States of America	North America	9.83	100.37	10.2	10.6077	99.9	1321.1	-86.4215	43.3754	13.5333	0.719863	14.3351	1031.16	2651.63
110992	110993		United States of America	North America	1.23	7.57	6.2	7.22158	130.9	33.7	-73.6623	43.3726	3.11191	0.374891	14.3364	883.328	3399.72
110997	110998		United States of America	North America	1.42	4.44	3.1	7.41606	27.3	362.9	-95.1259	43.3439	36	2.4	14.3491	1023.06	4220.12
110998	110999		United States of America	North America	1.03	6.7	6.5	6.98835	138.2	66.8	-86.405	43.3409	4.75	0.504817	14.3504	1031.16	2242.13
110999	111000		United States of America	North America	1.9	8.54	4.5	7.82653	270.7	39.3	-85.5396	43.3388	13.3619	0.675052	14.3513	1002.62	2242.13
111003	111004		United States of America	North America	1.05	5.11	4.9	7.01326	244.3	9.7	-71.0427	43.3243	4.7	0.504842	14.3578	633.815	3356.28
111006	111007		United States of America	North America	1.06	1.27	1.2	7.02557	2.9	862.9	-113.921	43.3163	55.6	1.22018	14.3613	179.853	1924.9
111012	111013		United States of America	North America	1.78	6.05	3.4	7.73264	284.6	30.1	-88.3395	43.3065	6.33333	0.561597	14.3657	1031.16	4074.28
111018	111019		United States of America	North America	1.92	4.77	2.5	7.84171	40.6	90.6	-77.6813	43.2936	49	1.12178	14.3714	907.812	3676.76
111027	111028		United States of America	North America	1	4.7	4.7	6.95024	639.6	9.8	-86.1026	43.2629	4.6	0.430015	14.385	1002.62	3323.47
111029	111030		United States of America	North America	2.83	7.75	2.7	8.42521	501.3	19.5	-84.9385	43.2576	2.44	0.398137	14.3873	1002.62	3797.04
111032	111033		United States of America	North America	1.41	6.38	4.5	7.40637	121.8	71.4	-86.2938	43.2484	74	1.35136	14.3914	1031.16	2242.13
111036	111037		United States of America	North America	1.68	5.71	3.4	7.65037	68.9	99.6	-85.3594	43.2365	6.28333	0.559878	14.3967	1002.62	3797.04
111054	111055		United States of America	North America	2.56	12.42	4.8	8.27036	74.7	223.7	-86.2882	43.1691	27.7222	0.924978	14.4264	1019.27	3797.04
111055	111056		United States of America	North America	4.53	11.45	2.5	9.19133	844.1	29.1	-94.9229	43.1606	28.6554	2.1835	14.4302	1023.06	4220.12
111057	111058		United States of America	North America	1.14	7.23	6.4	7.12078	72.9	62	-72.1558	43.1523	5	0.516124	14.4339	883.328	2385.38
111063	111064		United States of America	North America	1.59	6.85	4.3	7.57283	152.4	53.4	-85.3724	43.1429	7.5	0.595074	14.438	1002.62	3797.04
111064	111065		United States of America	North America	1.66	7.23	4.4	7.63343	70.3	144.7	-88.3817	43.1414	11.1709	0.687795	14.4387	1031.16	4074.28
111068	111069		United States of America	North America	2.42	17.89	7.4	8.18476	136.4	80.8	-72.0828	43.1382	4.55	0.497001	14.4401	883.328	2759.12
111071	111072		United States of America	North America	1.04	2.71	2.6	7.00086	217.5	7.2	-76.5298	43.1327	5.54	0.476491	14.4425	907.812	2776.07
111074	111075		United States of America	North America	4.81	20.39	4.2	9.29388	3631.2	7.8	-88.5222	43.1241	5.03145	0.516756	14.4463	1031.16	4074.28
111075	111076		United States of America	North America	6.77	36.9	5.4	9.90054	53.5	1301.3	-83.4926	43.1222	28.375	0.958782	14.4472	1005.28	2527.99
111076	111077		United States of America	North America	3.7	12.46	3.4	8.85355	581.4	44.8	-94.6797	43.1164	54.569	2.06969	14.4497	1023.06	5606.72
111077	111078	Upper Oconomowoc	United States of America	North America	4.24	18.5	4.4	9.07952	995.9	25.4	-88.4382	43.116	8.49688	0.620109	14.4499	1031.16	4074.28
111078	111079		United States of America	North America	1.54	4.58	3	7.5282	236.7	23	-85.1311	43.1147	5.33333	0.526382	14.4505	1002.62	3797.04
111081	111082		United States of America	North America	7.95	57.38	7.2	10.1992	5.3	8022.5	-76.4576	43.1116	39.1861	1.07223	14.4519	907.812	2776.07
111084	111085		United States of America	North America	2.69	20.78	7.7	8.3465	181.3	160.8	-88.3853	43.1037	4.598	0.483364	14.4553	1031.16	4074.28
111086	111087		United States of America	North America	5.47	36.8	6.7	9.5176	315.7	55.1	-74.4353	43.1026	4.22903	0.320484	14.4558	903.826	2945.95
111087	111088		United States of America	North America	1.05	3.54	3.4	7.01326	758.9	8.9	-83.2314	43.1018	6.36667	0.561989	14.4562	1005.28	2527.99
111091	111092		United States of America	North America	2.97	15.15	5.1	8.5008	352.2	58.9	-88.4413	43.0912	3.48172	0.452103	14.4608	1031.16	4074.28
111095	111096		United States of America	North America	9.43	45.5	4.8	10.5265	995.5	61	-88.2657	43.0823	7.51333	0.596938	14.4647	1031.16	5447.82
111096	111097		United States of America	North America	2.51	9.41	3.8	8.24024	11.7	1513.7	-83.652	43.0816	23	0.890207	14.465	1005.28	2527.99
111099	111100		United States of America	North America	3.88	24.9	6.4	8.93169	249.3	134.7	-86.2126	43.0783	18.38	0.819755	14.4665	1002.62	3797.04
111100	111101	City Of Lake Mills	United States of America	North America	5.17	34.9	6.7	9.4188	966.4	50	-88.9197	43.0771	4.92833	0.513469	14.4671	963.338	4074.28
111101	111102	Pawtuckaway Lake	United States of America	North America	2.45	14.4	5.9	8.20343	129.6	55.3	-71.1537	43.0735	5.2	0.523405	14.4686	633.815	3356.28
111102	111103		United States of America	North America	3.84	21.65	5.6	8.91459	101.4	297.3	-88.4009	43.0639	4.96622	0.509792	14.4728	1031.16	4074.28
111103	111104		United States of America	North America	1.02	3.71	3.6	6.97575	13.9	370.5	-88.4279	43.0622	4.48108	0.490809	14.4736	1031.16	4074.28
111105	111106		United States of America	North America	1.28	3.92	3.1	7.27501	222.3	22.1	-89.4075	43.0578	16.5477	0.788608	14.4756	963.338	4074.28
111108	111109		United States of America	North America	1.17	5.85	5	7.15508	761.1	9.1	-85.3731	43.0317	8.9	0.624918	14.4871	1002.62	3797.04
111109	111110		United States of America	North America	1.97	14.8	7.5	7.87909	410.8	19.8	-74.0839	43.0284	4.20476	0.372419	14.4885	903.826	2945.95
111113	111114		United States of America	North America	1.69	8.67	5.1	7.65877	128.9	124.4	-83.3624	43.0135	4.35	0.490171	14.4951	1005.28	2527.99
111114	111115		United States of America	North America	9.25	44.48	4.8	10.4891	64.1	859.4	-89.307	43.008	40	1.08477	14.4975	963.338	4074.28
111118	111119		United States of America	North America	1.65	6.59	4	7.62491	3179.5	2.8	-88.9818	42.9978	7.175	0.587194	14.502	963.338	4074.28
111120	111121		United States of America	North America	7.03	39.6	5.6	9.96981	753.8	87	-109.905	42.995	0.65	0.244555	14.5032	294.654	390.605
111133	111134		United States of America	North America	1.23	6.39	5.2	7.22158	114.1	34.3	-73.849	42.9554	17.1302	0.595384	14.5206	903.826	2945.95
111136	111137		United States of America	North America	1.2	4.79	4	7.18867	410.4	14.5	-85.6097	42.9522	14.0917	0.736394	14.522	1002.62	3797.04
111139	111140		United States of America	North America	1.43	4.18	2.9	7.4257	253.2	22.5	-84.4172	42.9461	46.5733	1.12539	14.5247	1002.62	3797.04
111141	111142		United States of America	North America	1.25	3.77	3	7.24316	18.3	125.8	-73.7774	42.9312	24.8286	0.914868	14.5312	903.826	2945.95
111142	111143		United States of America	North America	4.57	34.39	7.5	9.20629	791.3	21.4	-75.8619	42.9302	3.95417	0.458813	14.5317	903.826	2776.07
111144	111145		United States of America	North America	1.09	3.44	3.1	7.06194	866.4	13	-118.851	42.9188	16.7	0.794028	14.5367	143.328	1304.7
111152	111153		United States of America	North America	1.95	7.39	3.8	7.86423	285	32.8	-88.1354	42.9113	16.25	0.695328	14.54	1031.16	5447.82
111156	111157		United States of America	North America	8.75	59.1	6.8	10.3818	297.7	111.9	-76.311	42.9015	10.75	0.678423	14.5443	907.608	2776.07
111164	111165		United States of America	North America	1.33	2.95	2.2	7.32677	351.7	9.9	-85.2031	42.8672	21.7979	0.869094	14.5593	1002.62	3797.04
111166	111167		United States of America	North America	2.06	14.67	7.1	7.94448	176.7	40.9	-71.2138	42.8617	5.2	0.523405	14.5618	633.815	2759.12
111167	111168		United States of America	North America	8.19	17.35	2.1	10.2555	451.3	48.3	-88.1241	42.8576	75.119	1.04065	14.5635	1031.16	5447.82
111168	111169		United States of America	North America	1.33	4.84	3.6	7.32677	29.2	198.3	-88.333	42.8563	4.30303	0.489177	14.5641	1031.16	5447.82
111169	111170		United States of America	North America	3.25	11.85	3.6	8.64367	281.6	73.7	-83.7198	42.8562	2.61603	0.394503	14.5642	1005.28	2527.99
111175	111176		United States of America	North America	3	15.43	5.1	8.51662	484.1	37.9	-88.3812	42.8378	4.84989	0.510092	14.5722	1031.16	5447.82
111176	111177		United States of America	North America	6.75	46.6	6.9	9.89512	245	329.9	-109.701	42.8362	0.4	0.209381	14.5729	294.654	390.605
111177	111178		United States of America	North America	1.82	8.7	4.8	7.76449	521.8	32.4	-83.1449	42.8272	1.89762	0.363104	14.5769	1005.28	4462.08
111179	111180		United States of America	North America	3.58	10.5	2.9	8.79971	81	161.2	-88.1279	42.8237	20.4809	0.830409	14.5784	1031.16	5447.82
111180	111181		United States of America	North America	2.9	12.83	4.4	8.46338	753.7	29.4	-83.7327	42.8147	7.34	0.581992	14.5823	1005.04	2527.99
111187	111188		United States of America	North America	1.12	5.99	5.4	7.0975	185	16.1	-71.2968	42.7928	4.7	0.504842	14.592	883.328	2759.12
111188	111189		United States of America	North America	7.59	75.85	10	10.1122	269.7	141.3	-75.0155	42.7915	5.12917	0.51927	14.5925	903.826	2524.61
111192	111193		United States of America	North America	1.93	5.21	2.7	7.84925	51.8	187.7	-83.2411	42.7799	1.4	0.327359	14.5976	1005.28	4462.08
111193	111194		United States of America	North America	7.76	50.7	6.5	10.1537	414.7	96.3	-77.6178	42.776	3.36	0.447806	14.5993	907.812	3676.76
111195	111196		United States of America	North America	1.59	6.24	3.9	7.57283	384.3	113.8	-118.448	42.7729	25.7	0.926211	14.6007	127.827	1312.97
111196	111197		United States of America	North America	6.4	45.27	7.1	9.79813	136.8	457.4	-86.205	42.7717	45	1.13035	14.6012	1002.62	5866.03
111197	111198		United States of America	North America	5.32	26.08	4.9	9.46877	33.6	916	-88.2118	42.7699	69.9667	1.16191	14.602	1031.16	5447.82
111199	111200		United States of America	North America	3.11	22.04	7.1	8.57355	735	39.1	-88.5617	42.7682	5.94787	0.546149	14.6027	1031.16	5447.82
111200	111201		United States of America	North America	2.67	16.28	6.1	8.33498	1519.6	14.5	-88.6966	42.7675	49.3333	1.16456	14.603	1031.16	4074.28
111203	111204		United States of America	North America	1.6	4.71	2.9	7.58162	80.3	70.3	-85.149	42.7616	18.015	0.81554	14.6056	1002.62	3797.04
111205	111206		United States of America	North America	1.83	4.15	2.3	7.77237	586.1	9.5	-84.4045	42.7535	9.93517	0.650127	14.6092	1002.62	3797.04
111207	111208		United States of America	North America	1.24	4.53	3.7	7.23241	260.8	21.9	-85.6014	42.748	6.67333	0.565526	14.6116	1002.62	5866.03
111210	111211		United States of America	North America	2.39	10.46	4.4	8.16589	160.9	128.1	-83.0969	42.723	8.01111	0.604707	14.6225	1005.28	4462.08
111214	111215		United States of America	North America	1.18	5.53	4.7	7.16635	10.5	323.9	-73.9646	42.7145	29.4	0.5	14.6262	903.826	2945.95
111217	111218		United States of America	North America	1.96	7.68	3.9	7.87168	425.1	21.8	-88.135	42.7061	40.1326	1.08601	14.6299	1031.16	5447.82
111219	111220		United States of America	North America	1.99	5.74	2.9	7.89383	302.2	35	-83.3517	42.694	4.55	0.497848	14.6352	1005.28	4462.08
111220	111221		United States of America	North America	1.53	5.05	3.3	7.51914	1624.2	3.6	-88.2437	42.6934	8.19688	0.615796	14.6354	1031.16	5447.82
111221	111222		United States of America	North America	2.06	8.19	4	7.94448	293.4	51.4	-83.311	42.6896	1.3	0.318994	14.6371	1005.28	4462.08
111223	111224		United States of America	North America	2.03	6.8	3.3	7.92295	129.6	95.7	-83.4261	42.6863	1.25	0.314033	14.6385	1005.28	3323.47
111224	111225		United States of America	North America	1.81	6.33	3.5	7.75658	5235.2	2.2	-83.344	42.6802	2.23333	0.386017	14.6412	1005.28	4462.08
111227	111228		United States of America	North America	2.49	6.94	2.8	8.22805	108.9	116.4	-83.4521	42.6646	6.64324	0.571232	14.648	1005.28	4462.08
111230	111231		United States of America	North America	2.11	8.27	3.9	7.9798	673.8	22.1	-83.5623	42.6576	3.33548	0.44563	14.6511	1005.28	4462.08
111239	111240		United States of America	North America	1.59	4.43	2.8	7.57283	6.3	891.6	-85.2091	42.6171	28.54	0.957843	14.6688	1002.62	3797.04
111240	111241		United States of America	North America	2.02	6.43	3.2	7.91571	516.6	22.7	-83.3461	42.6164	1.5	0.335723	14.6691	1005.28	4462.08
111241	111242	Lake Delavan	United States of America	North America	7.76	25.9	3.3	10.1537	306.2	106.6	-88.6215	42.6147	38.4797	1.06889	14.6698	1031.16	4074.28
111246	111247		United States of America	North America	4.73	23.44	5	9.26508	1279.9	33.6	-83.3493	42.608	1.95	0.367142	14.6727	1005.28	4462.08
111249	111250		United States of America	North America	1.78	6.85	3.8	7.73264	3447.3	3.6	-83.4281	42.6032	2.225	0.385259	14.6748	1005.28	4462.08
111250	111251		United States of America	North America	1.14	3.99	3.5	7.12078	273.2	25.8	-110.209	42.6007	2.9	0.424864	14.6759	294.654	3323.47
111256	111257		United States of America	North America	1.1	3.28	3	7.07388	2530.5	2.2	-83.8521	42.5816	6.14186	0.54317	14.6842	1002.62	4462.08
111258	111259		United States of America	North America	3.33	14.96	4.5	8.68265	66.3	409.3	-83.374	42.578	1.90833	0.363918	14.6858	1005.28	4462.08
111259	111260		United States of America	North America	1.37	4.45	3.2	7.36704	612.8	9.6	-86.1271	42.5773	4.74	0.505237	14.6861	1002.62	5866.03
111264	111265	Calkins Bridge	United States of America	North America	6.21	25.5	4.1	9.74366	7.8	4576.9	-85.9544	42.5626	35.875	1.03988	14.6925	1002.62	5866.03
111265	111266		United States of America	North America	1.25	4.84	3.9	7.24316	130.2	49	-85.7872	42.5621	2.05	0.375328	14.6927	1002.62	5866.03
111267	111268		United States of America	North America	1.1	2.68	2.4	7.07388	373	13	-83.4896	42.556	4.25556	0.524539	14.6954	1005.28	4462.08
111268	111269		United States of America	North America	1.18	5.33	4.5	7.16635	111.8	25.9	-72.2735	42.5561	56.4	1.22642	14.6953	883.328	3323.47
111270	111271		United States of America	North America	1.46	7.45	5.1	7.45427	115	34	-71.6816	42.5548	13.4	0.733979	14.6959	883.328	2759.12
111271	111272		United States of America	North America	1.2	3.77	3.1	7.18867	176.8	36.5	-83.7823	42.5537	9.91	0.651361	14.6964	1002.62	3323.47
111275	111276		United States of America	North America	1.95	8.22	4.2	7.86423	665.1	14.5	-88.1603	42.5447	5.04386	0.517736	14.7003	1031.16	5447.82
111277	111278		United States of America	North America	1.72	5.92	3.4	7.68374	407.9	16.4	-88.3031	42.5407	4.88101	0.510586	14.702	1031.16	5447.82
111278	111279		United States of America	North America	1.37	6.4	4.7	7.36704	364.9	23.1	-85.3938	42.5398	3	0.430041	14.7024	1002.62	3797.04
111279	111280		United States of America	North America	1.85	8.85	4.8	7.78801	588.8	25.1	-83.8595	42.5386	4.32083	0.487192	14.7029	1002.62	4462.08
111280	111281		United States of America	North America	1.9	7.07	3.7	7.82653	2152.8	24.5	-100.631	42.5384	20.9	0.860276	14.703	692.025	4220.12
111283	111284		United States of America	North America	1.18	4.85	4.1	7.16635	173.3	31.6	-88.2485	42.5277	6.42846	0.564566	14.7077	1031.16	5447.82
111284	111285		United States of America	North America	1.76	4.54	2.6	7.71649	275.2	19.6	-88.146	42.528	9.1625	0.640786	14.7076	1031.16	5447.82
111288	111289		United States of America	North America	2.54	7.78	3.1	8.25837	3336	4.3	-83.4771	42.5146	2.23077	0.386856	14.7134	1005.28	4462.08
111289	111290		United States of America	North America	2.79	12.26	4.4	8.40305	552	25.2	-88.2608	42.5144	7.64923	0.599462	14.7135	1031.16	5447.82
111290	111291		United States of America	North America	4.22	14.8	3.5	9.07158	130.3	204.5	-83.6753	42.5131	7	0.582037	14.714	1005.28	4462.08
111293	111294		United States of America	North America	1.17	7.52	6.4	7.15508	433.1	8.5	-71.5966	42.4961	13.1	0.728066	14.7215	883.328	2759.12
111295	111296		United States of America	North America	2.47	9.43	3.8	8.21578	603.2	20.9	-85.5358	42.4906	2.70833	0.414076	14.7239	1002.62	5866.03
111300	111301		United States of America	North America	1.88	7.11	3.8	7.81123	287.8	29.9	-88.1278	42.4821	27.1805	0.944271	14.7275	1031.16	5447.82
111303	111304		United States of America	North America	3.47	16.73	4.8	8.74905	641	35	-85.4621	42.479	7.07667	0.579742	14.7289	1002.62	5866.03
111305	111306		United States of America	North America	1.58	2.96	1.9	7.564	365	15.8	-94.6433	42.4727	51.3356	1.97435	14.7316	1023.06	5606.72
111315	111316		United States of America	North America	1.23	6.1	5	7.22158	31.5	108	-73.6597	42.4519	37.314	1.05817	14.7407	883.328	2945.95
111319	111320		United States of America	North America	1.47	5.66	3.8	7.46369	13	765.3	-83.8502	42.4497	5.37561	0.529652	14.7416	1002.62	4462.08
111320	111321		United States of America	North America	1.26	4.55	3.6	7.25385	811.1	7.8	-85.2788	42.4489	6.0875	0.55369	14.742	1002.62	3797.04
111327	111328		United States of America	North America	2.27	7.03	3.1	8.08844	1029.4	11.9	-83.7479	42.4232	2.86	0.420875	14.7531	1003.8	4462.08
111328	111329		United States of America	North America	1.16	3.25	2.8	7.14373	418.1	9.5	-88.0828	42.4226	5.28333	0.526386	14.7534	1031.16	5447.82
111329	111330		United States of America	North America	2.03	10.97	5.4	7.92295	98.2	158.1	-84.0109	42.4229	3.65833	0.441556	14.7533	1002.62	4462.08
111331	111332		United States of America	North America	2.32	6.85	3	8.12111	34.8	290.2	-83.9156	42.4161	3.56429	0.456451	14.7562	1002.62	4462.08
111337	111338		United States of America	North America	2.38	9	3.8	8.15956	145.9	86.9	-84.7812	42.3971	1.7	0.350934	14.7645	1002.62	5866.03
111341	111342		United States of America	North America	1.05	3.05	2.9	7.01326	442	9.2	-84.3513	42.3909	10.4429	0.662089	14.7671	1002.62	3797.04
111344	111345		United States of America	North America	1.05	4.61	4.4	7.01326	741	8.4	-86.0553	42.3847	6.23333	0.529185	14.7698	1002.62	5866.03
111348	111349		United States of America	North America	8.16	69.76	8.5	10.2486	1406.6	68.8	-85.3922	42.3773	2.08135	0.371558	14.773	1002.62	5866.03
111350	111351		United States of America	North America	1.42	6.18	4.3	7.41606	79.1	93.9	-88.1382	42.3742	54.48	1.21134	14.7744	1031.16	5447.82
111355	111356		United States of America	North America	1.45	8.72	6	7.4448	171.1	41.4	-76.7405	42.3582	19.9	0.845341	14.7813	907.812	2524.61
111359	111360		United States of America	North America	1.45	6.9	4.8	7.4448	1629.1	6	-84.1099	42.3494	4.98333	0.514597	14.7852	1002.62	3797.04
111361	111362		United States of America	North America	1.26	3.19	2.5	7.25385	43.5	107	-83.9713	42.347	3.56667	0.451948	14.7862	1002.62	4462.08
111362	111363		United States of America	North America	1.56	5.69	3.6	7.5462	380.5	20.2	-84.2487	42.3459	3.8	0.467622	14.7867	1002.62	3797.04
111368	111369		United States of America	North America	1.19	5.03	4.2	7.17755	64	35.4	-71.3811	42.3257	13	0.726076	14.7954	883.328	2759.12
111377	111378		United States of America	North America	1.31	4.47	3.4	7.30626	127.1	52.3	-85.2177	42.2851	3.26827	0.441959	14.813	1002.62	5866.03
111381	111382		United States of America	North America	3.54	12.41	3.5	8.78144	5.5	3124.2	-85.4877	42.2754	21.0444	0.850192	14.8172	1002.62	5866.03
111383	111384		United States of America	North America	1.07	2.63	2.5	7.03779	80	84.5	-108.456	42.2701	0.1	0.127609	14.8195	282.024	2707.04
111385	111386		United States of America	North America	1.26	5.83	4.6	7.25385	140.9	19.4	-71.6368	42.2671	24.75	0.901981	14.8208	883.328	2759.12
111388	111389		United States of America	North America	1.33	4.73	3.6	7.32677	380.5	18.4	-85.3604	42.2576	8.65	0.627454	14.8249	1002.62	5120.84
111389	111390		United States of America	North America	1.27	4.51	3.5	7.26447	417.4	14.3	-84.3115	42.2576	3.76667	0.466459	14.8249	1002.62	3797.04
111391	111392		United States of America	North America	1.38	3.56	2.6	7.37696	699.2	6.8	-84.2163	42.2539	5.2	0.521971	14.8265	1002.62	3797.04
111398	111399		United States of America	North America	3.07	17.33	5.6	8.55304	129	64.5	-71.7235	42.2424	4.4	0.96	14.8315	883.328	4542.65
111403	111404		United States of America	North America	2.21	13.58	6.1	8.04846	518.6	12.1	-71.5676	42.2342	5.8	0.544225	14.835	883.328	2759.12
111405	111406		United States of America	North America	3.6	10.85	3	8.80878	64.6	222.9	-84.3254	42.2282	9.01667	0.633522	14.8376	1002.62	3797.04
111414	111415		United States of America	North America	4.52	30.8	6.8	9.18757	26	1961.1	-83.4411	42.2134	18.79	0.80186	14.844	1005.28	4462.08
111420	111421		United States of America	North America	3.67	22.2	6	8.84022	19.3	1905.9	-83.5577	42.2058	11.32	0.679818	14.8473	1005.28	4462.08
111424	111425		United States of America	North America	3.29	17.1	5.2	8.66326	26.7	897.2	-86.276	42.2029	40.25	1.02723	14.8486	1031.16	5120.84
111430	111431		United States of America	North America	1.53	5.48	3.6	7.51914	264.2	29.7	-85.5344	42.1885	2.93333	0.424024	14.8548	1002.62	5120.84
111434	111435		United States of America	North America	1.34	4.3	3.2	7.33693	630.5	9.5	-85.5651	42.185	6.425	0.553734	14.8563	1002.62	5120.84
111440	111441		United States of America	North America	4.38	16.91	3.9	9.13425	170.3	139.4	-85.5563	42.1647	3.05	0.430294	14.8651	1002.62	5120.84
111446	111447		United States of America	North America	1.13	3.63	3.2	7.10918	60.9	82.9	-85.574	42.1571	4.29896	0.487942	14.8683	1002.62	5120.84
111449	111450		United States of America	North America	1.52	11.08	7.3	7.51002	890.3	6	-73.599	42.1512	33.5337	1.01855	14.8709	883.328	2945.95
111451	111452		United States of America	North America	3.14	9.1	2.9	8.58879	73.9	180.6	-85.4873	42.1454	1.86622	0.362115	14.8734	1002.62	5120.84
111452	111453		United States of America	North America	2.93	9.51	3.2	8.47951	12226.8	185.7	-101.831	42.144	48	1.15777	14.874	521.578	2707.04
111457	111458		United States of America	North America	1.46	6.43	4.4	7.45427	835.6	10.7	-91.8104	42.1229	16.175	0.791413	14.8831	994.555	6396.86
111458	111459		United States of America	North America	2.16	9.05	4.2	8.01445	100.8	115.5	-84.3031	42.119	2.22988	0.385764	14.8848	1002.62	4624.94
111459	111460		United States of America	North America	1.65	7.02	4.3	7.62491	416.4	22.9	-85.801	42.1119	3.3	0.444933	14.8878	1002.62	5120.84
111461	111462		United States of America	North America	1.05	2.53	2.4	7.01326	175.3	19.3	-86.0006	42.1081	6.12857	0.499576	14.8895	1002.62	5120.84
111468	111469		United States of America	North America	1.3	4.48	3.4	7.29591	30.6	206.2	-85.5538	42.091	7.14062	0.579311	14.8968	1002.62	5120.84
111470	111471		United States of America	North America	1.16	3.68	3.2	7.14373	106.8	46.8	-85.8406	42.0778	2.55368	0.355434	14.9025	1002.62	5120.84
111471	111472		United States of America	North America	1.98	9.33	4.7	7.88648	152.3	80.2	-84.2062	42.0777	3.82374	0.444813	14.9026	1002.62	4624.94
111472	111473		United States of America	North America	1.14	3.21	2.8	7.12078	1031.4	4.1	-85.8646	42.073	1.43333	0.326729	14.9046	1002.62	5120.84
111474	111475		United States of America	North America	3.03	11.83	3.9	8.53232	736.3	21.8	-84.1558	42.0701	3.25	0.458105	14.9058	1002.62	4624.94
111475	111476		United States of America	North America	1.84	7.39	4	7.78021	2949.3	3.3	-86.1742	42.0619	4.24429	0.480856	14.9094	1002.62	5120.84
111481	111482		United States of America	North America	1.32	3.73	2.8	7.31655	79.6	63.4	-85.8635	42.0521	13.94	0.736927	14.9136	1002.62	5120.84
111483	111484		United States of America	North America	2.05	15.67	7.6	7.93733	1909.6	11.3	-84.1386	42.0503	2.6375	0.405457	14.9143	1002.62	4624.94
111484	111485		United States of America	North America	2.02	7.27	3.6	7.91571	9.1	1039.6	-85.2012	42.0444	35.725	1.03164	14.9169	1002.62	5120.84
111485	111486		United States of America	North America	1.58	4.17	2.6	7.564	12.7	470.8	-85.5159	42.0409	10.175	0.664788	14.9184	1002.62	5120.84
111491	111492		United States of America	North America	2.2	14.7	6.7	8.04171	590.9	10.8	-73.3894	42.0231	2.89	0.418775	14.926	883.328	5125.35
111493	111494		United States of America	North America	1.6	7.35	4.6	7.58162	96.5	33.3	-72.7674	42.0218	11.6	0.693637	14.9266	883.328	2385.38
111494	111495		United States of America	North America	1.43	4.01	2.8	7.4257	34.5	136.7	-88.001	42.0192	35.3091	1.0375	14.9277	1031.16	5447.82
111495	111496		United States of America	North America	1	6.89	6.9	6.95024	466.4	7	-72.1387	42.0177	1.375	0.223506	14.9284	883.328	3323.47
111504	111505		United States of America	North America	2.08	7.37	3.5	7.95869	158	23	-70.8385	42.0021	26.6111	0.833057	14.9351	633.815	4542.65
111505	111506		United States of America	North America	1.61	3.56	2.2	7.59037	10.3	433.6	-85.0296	42.002	11.2275	0.681736	14.9351	1002.62	5120.84
111506	111507		United States of America	North America	1.16	6.48	5.6	7.14373	513.4	5.7	-71.7648	42.002	1.17866	0.270804	14.9352	883.328	4542.65
111510	111511	Lake Alice	United States of America	North America	2.2	13.6	6.2	8.04171	4919	57.2	-103.625	41.9922	4.8	0.508652	14.9394	521.578	2707.04
111514	111515		United States of America	North America	1.14	2.8	2.5	7.12078	7.7	518.2	-85.5838	41.9894	3.10889	0.43372	14.9406	1002.62	5120.84
111521	111522		United States of America	North America	5.02	24.2	4.8	9.36764	1014.9	31	-84.3089	41.9773	4.52778	0.493852	14.9458	1002.62	4624.94
111522	111523		United States of America	North America	2	6.92	3.5	7.90115	22.7	377.7	-85.0323	41.9767	16.1281	0.781319	14.946	1002.62	5120.84
111526	111527		United States of America	North America	1.92	5.8	3	7.84171	685.5	11	-84.2808	41.972	2.264	0.38867	14.948	1002.62	4624.94
111536	111537		United States of America	North America	1.8	5.22	2.9	7.74864	24.1	298.1	-85.3242	41.9556	14.35	0.749176	14.9551	1002.62	5120.84
111537	111538		United States of America	North America	1.15	6.21	5.4	7.13229	110.7	25.2	-71.7033	41.9543	1.82764	0.329713	14.9556	883.328	4542.65
111541	111542		United States of America	North America	1.1	6.72	6.1	7.07388	55.6	55.2	-71.826	41.9438	3.2	0.461	14.9602	883.328	4542.65
111542	111543		United States of America	North America	2.05	5.58	2.7	7.93733	3.5	2150.6	-85.6225	41.9421	12	0.705611	14.9609	1002.62	5120.84
111546	111547		United States of America	North America	2.12	6.5	3.1	7.98679	280.6	200.7	-119.164	41.9278	7.6	0.599388	14.967	143.328	1312.97
111547	111548		United States of America	North America	2.57	19.78	7.7	8.27633	969.9	27.5	-85.7438	41.9274	2.27955	0.386894	14.9672	1002.62	5120.84
111548	111549		United States of America	North America	1.14	2.59	2.3	7.12078	81	44.7	-85.2215	41.9257	13.8214	0.741521	14.9679	1002.62	5120.84
111551	111552		United States of America	North America	2.72	10.97	4	8.36364	129.1	104	-84.9049	41.9214	7.81667	0.596273	14.9698	1002.62	5120.84
111560	111561		United States of America	North America	1.75	6.89	3.9	7.70836	389.2	21.6	-84.6139	41.9054	6.56667	0.564767	14.9766	1002.62	5866.03
111561	111562		United States of America	North America	1.01	4.66	4.6	6.96305	83.8	24.9	-71.676	41.9008	1.74349	0.343943	14.9786	883.328	4542.65
111562	111563		United States of America	North America	3.72	21.12	5.7	8.86238	1924.9	14.2	-85.9701	41.8994	3.58259	0.456641	14.9792	1002.62	5120.84
111569	111570		United States of America	North America	1.07	4.06	3.8	7.03779	67.2	46.5	-80.1314	41.8817	3.95	0.42	14.9868	1127.42	2834.02
111571	111572		United States of America	North America	1.06	6.83	6.5	7.02557	1040.2	8.6	-85.8604	41.8772	3.02039	0.42853	14.9887	1002.62	5120.84
111573	111574	Shenipsit Lake	United States of America	North America	1.84	10.7	5.8	7.78021	115.5	42.3	-72.4312	41.8725	5.6	0.495	14.9908	883.328	2385.38
111578	111579		United States of America	North America	1.34	4.32	3.2	7.33693	229.2	24.5	-85.0365	41.855	2.06667	0.374228	14.9982	1002.62	3323.47
111585	111586		United States of America	North America	1.06	7.43	7	7.02557	480.3	20.1	-85.8614	41.8406	8.45	0.620088	15.0044	1002.62	3323.47
111588	111589		United States of America	North America	5.95	21.67	3.6	9.66686	230.1	114.4	-84.9854	41.8354	3.22778	0.441031	15.0066	1002.62	5120.84
111589	111590		United States of America	North America	1.35	3.7	2.7	7.34703	392.5	12.2	-84.2495	41.8329	33	1.01273	15.0077	1002.62	4624.94
111593	111594		United States of America	North America	1	2.01	2	6.95024	66.8	13.9	-70.6309	41.8056	20.3	0.851372	15.0194	633.815	4542.65
111594	111595		United States of America	North America	1.91	5.62	2.9	7.83414	27.3	264.5	-85.9949	41.8031	11.55	0.695255	15.0205	1002.62	5120.84
111595	111596		United States of America	North America	1.4	4.9	3.5	7.39663	223.1	27	-86.0148	41.8024	4.7	0.504842	15.0208	1002.62	5120.84
111598	111599		United States of America	North America	3.1	18.36	5.9	8.56844	383.6	64.5	-85.5597	41.8009	2.99702	0.429381	15.0214	1002.62	5120.84
111602	111603		United States of America	North America	1.22	2.47	2	7.21069	1788.6	54.5	-102.527	41.794	19.2	0.834597	15.0244	521.578	3323.47
111605	111606		United States of America	North America	1.46	7.39	5.1	7.45427	123.3	28	-70.5656	41.7873	5.5	0.533998	15.0272	633.815	4542.65
111610	111611		United States of America	North America	1.43	10.59	7.4	7.4257	613.1	7.8	-72.3081	41.7694	2	0.416	15.0349	883.328	4542.65
111613	111614		United States of America	North America	1.53	4.7	3.1	7.51914	281.6	21.5	-85.0922	41.7587	2.3	0.391103	15.0395	1002.62	5120.84
111614	111615		United States of America	North America	1.64	9.76	5.9	7.61634	11	412.4	-72.1803	41.7553	1.8	0.358315	15.0409	883.328	4542.65
111615	111616		United States of America	North America	2.05	15	7.3	7.93733	416.3	44.2	-85.0127	41.7518	3.01	0.417188	15.0424	1002.62	5120.84
111616	111617		United States of America	North America	3.2	14.53	4.5	8.61892	797.2	21.6	-84.8401	41.7503	1.78333	0.357123	15.0431	1032.76	4624.94
111627	111628		United States of America	North America	1.31	5.7	4.4	7.30626	243.5	12	-70.1146	41.7313	8.31667	0.350838	15.0512	514.253	4542.65
111628	111629		United States of America	North America	2.42	7.07	2.9	8.18476	2154.6	190.7	-102.399	41.7281	72.0409	1.31487	15.0525	522.437	2707.04
111631	111632		United States of America	North America	3.51	16.96	4.8	8.76762	536.3	16	-70.0487	41.7202	1.3	0.318994	15.0559	514.253	4542.65
111632	111633		United States of America	North America	1.16	3.08	2.7	7.14373	444.9	8.2	-84.6449	41.7188	51.9561	1.17115	15.0565	1032.76	4624.94
111636	111637		United States of America	North America	1.4	6.81	4.9	7.39663	408.3	20.2	-86.5372	41.7127	3.2	0.44007	15.0591	926.562	3323.47
111638	111639		United States of America	North America	1.26	5.11	4.1	7.25385	441.7	14.7	-85.113	41.7085	1.53333	0.338369	15.0609	1032.76	5120.84
111641	111642		United States of America	North America	5.49	48.19	8.8	9.52403	584.6	100.8	-85.0425	41.7056	2.3	0.391103	15.0621	1032.76	5120.84
111648	111649		United States of America	North America	4.07	12.18	3	9.01104	486.2	32.7	-87.5133	41.6892	16.7689	0.780572	15.0691	926.562	4499.46
111655	111656		United States of America	North America	3.01	20.95	7	8.52187	1823.4	14.4	-85.0356	41.6767	6.2	0.557345	15.0745	1032.76	5120.84
111659	111660		United States of America	North America	4.24	9.56	2.3	9.07952	11.4	1013.4	-87.5662	41.6663	27.52	0.949127	15.0789	926.562	4499.46
111679	111680		United States of America	North America	1.16	5.42	4.7	7.14373	348.5	8.2	-74.5763	41.6233	5.07949	0.51904	15.0973	1264.85	4478.15
111687	111688		United States of America	North America	3.76	21.99	5.9	8.87993	206.2	74.9	-80.2991	41.6038	12.4667	0.576667	15.1056	1126.04	2834.02
111690	111691		United States of America	North America	1.68	5.16	3.1	7.65037	1928.2	3.4	-85.1977	41.5935	11.1333	0.686968	15.11	1032.76	5120.84
111691	111692		United States of America	North America	1.07	5.52	5.1	7.03779	592.1	5	-74.6018	41.5891	13.48	0.735541	15.1118	1264.85	4478.15
111692	111693		United States of America	North America	1.82	10.87	6	7.76449	415.3	11.4	-72.5019	41.5867	7.10417	0.39125	15.1129	760.011	2385.38
111697	111698		United States of America	North America	2.95	14.24	4.8	8.49018	46.7	139.1	-71.9281	41.5813	2.6	0.399682	15.1152	760.011	4542.65
111698	111699		United States of America	North America	1.37	7.47	5.5	7.36704	423.8	9.3	-74.5587	41.5787	3.63125	0.359283	15.1163	1264.85	4478.15
111699	111700		United States of America	North America	1.05	7.05	6.7	7.01326	453.1	10	-75.3888	41.5767	6.55	0.61	15.1171	1264.85	4478.15
111704	111705		United States of America	North America	1.36	4.2	3.1	7.35707	171.8	30.4	-85.4128	41.5687	2.82	0.42064	15.1205	1032.76	5120.84
111709	111710		United States of America	North America	1.09	3.5	3.2	7.06194	1688.9	2.6	-85.3274	41.5525	3.96667	0.475159	15.1274	1032.76	5120.84
111710	111711		United States of America	North America	1.58	6.19	3.9	7.564	497.4	5.9	-74.1062	41.552	43.7322	0.791211	15.1276	1264.85	2945.95
111711	111712		United States of America	North America	1	2.28	2.3	6.95024	31.7	87.9	-85.4229	41.5507	4.15	0.48289	15.1282	1032.76	5120.84
111712	111713		United States of America	North America	1.38	7.51	5.4	7.37696	363.8	25.7	-85.2244	41.5502	1.5	0.335723	15.1284	1032.76	5120.84
111717	111718		United States of America	North America	2.98	22.2	7.5	8.50609	474.1	54.6	-84.9124	41.5353	5.23333	0.524601	15.1347	1032.76	4624.94
111722	111723		United States of America	North America	1.94	10.15	5.2	7.85676	487.6	9.6	-72.2233	41.5185	5.55625	0.416711	15.1419	760.011	4542.65
111724	111725		United States of America	North America	1.28	6.68	5.2	7.27501	124	24.3	-72.4252	41.5141	13.8	0.334	15.1438	760.011	2385.38
111727	111728		United States of America	North America	1.43	8.13	5.7	7.4257	163.4	48	-81.0969	41.5039	21.5	0.587	15.1481	1126.04	3676.76
111731	111732		United States of America	North America	1.12	2.24	2	7.0975	13.5	197.9	-85.4259	41.5002	35.3	1.0374	15.1497	1032.76	3323.47
111732	111733		United States of America	North America	2.28	10.3	4.5	8.09502	104.4	118.1	-85.3729	41.4979	13.4	0.733979	15.1506	1032.76	5120.84
111745	111746		United States of America	North America	4.13	19.13	4.6	9.03547	98.7	95.5	-71.5895	41.4395	3.78622	0.624211	15.1754	760.011	4542.65
111748	111749		United States of America	North America	1.51	2.65	1.7	7.50085	16.8	148.2	-86.2229	41.4188	31.25	0.993212	15.1842	1032.76	5447.82
111750	111751		United States of America	North America	1.12	3.47	3.1	7.0975	60.8	49.8	-86.4846	41.4128	14.23	0.747493	15.1868	926.562	3323.47
111751	111752		United States of America	North America	1.02	6.31	6.2	6.97575	260	11.4	-72.0316	41.4117	3	0.430041	15.1872	760.011	4542.65
111752	111753		United States of America	North America	1.01	5.76	5.7	6.96305	401.4	6.8	-72.1798	41.4079	1.9	0.156	15.1889	760.011	4542.65
111755	111756		United States of America	North America	5.56	50.9	9.2	9.54638	412.3	107.8	-81.1868	41.4054	59.4	1.24933	15.1899	1126.04	3676.76
111765	111766		United States of America	North America	1.22	5.67	4.6	7.21069	489.6	6.9	-74.901	41.3887	5.9	0.547558	15.197	1264.85	4478.15
111766	111767		United States of America	North America	2.19	13.33	6.1	8.03493	361.4	17.7	-71.7014	41.3889	4.20281	0.452186	15.1969	760.011	4542.65
111773	111774		United States of America	North America	2.03	9.74	4.8	7.92295	489.9	21.4	-85.7838	41.3745	4.45	0.495081	15.203	1032.76	5120.84
111793	111794		United States of America	North America	1.32	3.67	2.8	7.31655	279.4	12.4	-81.3895	41.3271	68	1.31115	15.2231	984.585	3676.76
111796	111797		United States of America	North America	2.86	13.63	4.8	8.44166	45.2	329.2	-85.7882	41.3243	7.8	0.604976	15.2243	1032.76	5543.37
111797	111798		United States of America	North America	1.03	3.32	3.2	6.98835	22.5	162.7	-85.7349	41.3231	3.575	0.457838	15.2248	1032.76	5543.37
111798	111799		United States of America	North America	2.45	8.43	3.4	8.20343	64	145.5	-85.6925	41.3233	7.55	0.597977	15.2247	1032.76	5543.37
111806	111807		United States of America	North America	1.35	3.32	2.5	7.34703	26	137.2	-85.7355	41.2973	9.23333	0.621988	15.2357	1032.76	5543.37
111810	111811		United States of America	North America	1.16	2.42	2.1	7.14373	20.9	124.6	-85.7073	41.289	6	0.550855	15.2392	1032.76	5543.37
111811	111812		United States of America	North America	1.19	7.9	6.6	7.17755	614	6.5	-74.1997	41.2868	11.35	0.691714	15.2401	1264.85	4478.15
111812	111813		United States of America	North America	1.6	9.78	6.1	7.58162	267	21.9	-75.0881	41.283	5.93333	0.423333	15.2417	1264.85	4478.15
111814	111815		United States of America	North America	1.75	5.09	2.9	7.70836	442.7	11.9	-85.7937	41.2815	3.675	0.462074	15.2424	1032.76	5543.37
111830	111831		United States of America	North America	1	4.54	4.5	6.95024	250	11.5	-75.4534	41.2354	3.2	0.48	15.2618	1264.85	4478.15
111831	111832		United States of America	North America	1.1	1.12	1	7.07388	258.5	5	-84.9781	41.2324	0.8	0.268204	15.2631	1032.76	3323.47
111834	111835		United States of America	North America	2.12	6.79	3.2	7.98679	53.2	128.8	-85.8435	41.2273	10.0167	0.661516	15.2653	1032.76	5543.37
111835	111836		United States of America	North America	1.98	12.73	6.4	7.88648	244.4	298.2	-116.538	41.2261	11.9	0.703505	15.2658	131.407	667.405
111837	111838		United States of America	North America	5.64	24.13	4.3	9.57165	613.7	33.1	-86.6099	41.2148	16.8625	0.796286	15.2706	926.562	5447.82
111838	111839		United States of America	North America	2.19	13	5.9	8.03493	1.8	76091.4	-101.637	41.2113	24.3	0.907863	15.272	522.437	2707.04
111840	111841		United States of America	North America	7.39	49.34	6.7	10.0623	1204.8	33.8	-86.4183	41.2066	3.2	0.439276	15.274	926.562	5543.37
111846	111847		United States of America	North America	2.69	4.99	1.9	8.3465	506.2	19.2	-95.8681	41.1984	55.7138	1.21844	15.2775	944.611	4220.12
111851	111852		United States of America	North America	1.52	7.25	4.8	7.51002	148.2	26	-74.3729	41.1849	46.7333	1.14676	15.2832	1264.85	2945.95
111859	111860		United States of America	North America	2.12	16.8	7.9	7.98679	435.8	22.8	-74.7706	41.1664	7.46667	0.595611	15.291	1264.85	4478.15
111860	111861		United States of America	North America	7.2	16.4	2.3	10.014	113.7	75.6	-74.3355	41.1646	15.3429	0.770349	15.2917	1264.85	4478.15
111864	111865		United States of America	North America	1	5.32	5.3	6.95024	724.7	3.6	-73.923	41.1429	19.65	1.9	15.3009	1264.85	4478.15
111866	111867		United States of America	North America	6.33	57.5	9.1	9.77822	62.3	719	-80.974	41.1257	27.18	0.7908	15.3081	1126.04	2834.02
111871	111872		United States of America	North America	1	4.76	4.7	6.95024	58.9	49.8	-75.4721	41.109	3.1	0.435107	15.3152	1264.85	4478.15
111873	111874		United States of America	North America	1.95	11.13	5.7	7.86423	37.5	185.1	-75.5383	41.097	6.6	0.569932	15.3202	1264.85	4478.15
111882	111883		United States of America	North America	2.93	9.99	3.4	8.47951	71.6	122.6	-86.1932	41.0593	17.05	0.799933	15.3361	1032.76	5543.37
111883	111884		United States of America	North America	3.92	26.56	6.8	8.94866	436.7	52.3	-81.3794	41.0574	33.55	0.822482	15.3369	984.585	3676.76
111886	111887		United States of America	North America	6.08	24	3.9	9.70559	4273.5	81.5	-100.781	41.0502	14.8	0.7605	15.3399	711.375	2707.04
111894	111895		United States of America	North America	1.18	3.68	3.1	7.16635	519.7	6.5	-81.4355	41.0269	25.2	0.766	15.3497	984.585	3676.76
111898	111899		United States of America	North America	3.26	24	7.4	8.64859	395.1	70.6	-83.5613	41.023	11.2221	0.996265	15.3513	984.585	4624.94
111908	111909		United States of America	North America	3	6.43	2.1	8.51662	206.1	29	-87.5174	40.9756	44.1333	1.12355	15.3712	926.562	5447.82
111911	111912		United States of America	North America	2.4	9.33	3.9	8.1722	102.3	75.8	-81.1787	40.9721	59.5333	1.21483	15.3727	1126.04	2834.02
111915	111916		United States of America	North America	1.31	3.9	3	7.30626	479.7	7.6	-81.5312	40.9691	22.08	0.5456	15.374	984.585	2834.02
111937	111938		United States of America	North America	9.16	59.5	6.5	10.4701	504.5	63.9	-74.6634	40.9173	17.5	0.807411	15.3957	1264.85	4478.15
111960	111961		United States of America	North America	1.02	5.74	5.7	6.97575	350	22.1	-92.5719	40.821	17.6074	0.921465	15.436	874.172	3323.47
111966	111967		United States of America	North America	1.51	10.27	6.8	7.50085	249.2	32	-80.8712	40.7955	42.78	0.9754	15.4467	1126.04	2834.02
111980	111981		United States of America	North America	1.19	6.04	5.1	7.17755	472.1	89.4	-109.298	40.7655	27.6	0.950111	15.4592	283.391	208.189
111991	111992		United States of America	North America	4.83	24.62	5.1	9.30101	49.8	558	-82.3729	40.7452	70.7444	1.57133	15.4677	984.585	2834.02
111992	111993		United States of America	North America	1.92	3.03	1.6	7.84171	208.4	16.1	-84.0518	40.7431	22.3833	1.898	15.4686	1032.76	4624.94
112006	112007		United States of America	North America	1.01	0.88	0.9	6.96305	141.2	7.6	-83.3842	40.7057	6.3	0.299	15.4842	984.585	3676.76
112008	112009		United States of America	North America	3.74	32.7	8.7	8.87118	443.2	83.5	-82.6067	40.7013	16.3	0.66875	15.486	984.585	2834.02
112014	112015		United States of America	North America	8.41	72.8	8.7	10.3059	30092.6	17.1	-99.8437	40.6774	11.8	0.701387	15.496	711.375	2707.04
112033	112034	Terry Lake	United States of America	North America	1.91	12.3	6.5	7.83414	357.7	183.1	-105.084	40.6239	2.5	0.402927	15.5182	492.327	2707.04
112061	112062		United States of America	North America	1.79	7.22	4	7.74066	87.7	82.5	-82.5267	40.4961	34.7375	1.0748	15.5714	984.585	2834.02
112063	112064		United States of America	North America	1.74	1.52	0.9	7.70019	3	468.1	-86.0502	40.4893	5.1	0.519787	15.5742	1032.76	5543.37
112073	112074		United States of America	North America	4.12	23.02	5.6	9.03142	390	75.1	-89.8926	40.4487	47	1.14909	15.591	853.274	5447.82
112076	112077		United States of America	North America	2.98	8.65	2.9	8.50609	2501.8	25.5	-105.046	40.4378	13.8	0.741731	15.5955	492.327	2707.04
112079	112080		United States of America	North America	8.24	63.4	7.7	10.2671	29351.8	72.9	-103.364	40.4298	40.9667	1.09368	15.5989	522.437	2707.04
112093	112094		United States of America	North America	2.46	4.15	1.7	8.20962	16.3	252	-84.3603	40.3646	50.9	1.18228	15.6258	1032.76	3859.72
112100	112101		United States of America	North America	3.11	4.35	1.4	8.57355	148.4	499.8	-104.639	40.3509	22.1	0.877604	15.6315	492.327	2707.04
112101	112102		United States of America	North America	2.7	14.77	5.5	8.35223	414.8	54.9	-94.7771	40.349	31.3	0.99378	15.6323	944.611	5563.39
112102	112103	Home Supply Reservoir	United States of America	North America	2.09	13.7	6.6	7.96576	5115	20.1	-105.126	40.343	5.1	0.519787	15.6348	492.327	2707.04
112106	112107		United States of America	North America	1.14	6.38	5.6	7.12078	86.9	41.5	-75.202	40.319	38	0.964	15.6447	1264.85	4478.15
112107	112108		United States of America	North America	1.86	7.65	4.1	7.79579	31.9	137.7	-74.1153	40.319	10.6	0.675027	15.6447	1264.85	4478.15
112110	112111		United States of America	North America	1.63	11.8	7.2	7.60772	827.7	19.8	-92.6257	40.3003	19.1606	0.739327	15.6524	874.172	4419.07
112125	112126	Shadow Mountain	United States of America	North America	5.07	22.7	4.5	9.38483	235.6	481.7	-105.844	40.2104	8.42105	0.62176	15.6895	492.327	495.303
112128	112129		United States of America	North America	1.51	10.75	7.1	7.50085	478.6	20.7	-83.9806	40.1943	57.7833	1.34397	15.6961	1032.76	3323.47
112139	112140		United States of America	North America	2.74	22.6	8.2	8.37498	5449.5	35.7	-105.046	40.1747	9.2	0.625051	15.7042	492.327	2707.04
112142	112143		United States of America	North America	2.63	19.1	7.3	8.31174	25	777.6	-87.6505	40.157	64.0286	1.28327	15.7115	926.562	5543.37
112155	112156		United States of America	North America	2.92	21.8	7.5	8.47414	3039.9	43.2	-105.212	40.0815	6	0.550855	15.7426	492.327	2707.04
112164	112165		United States of America	North America	1.84	13.65	7.4	7.78021	99.4	103.8	-78.6198	40.0323	58.1818	1.098	15.7628	1001.93	2524.61
112215	112216	Scofield	United States of America	North America	9.96	81.2	8.2	10.6335	849	415.7	-111.128	39.7883	6.3	0.544569	15.8626	283.391	581.354
112228	112229		United States of America	North America	1.39	3.87	2.8	7.38682	102.8	33.7	-86.7265	39.718	23.9	0.902496	15.8912	926.562	5543.37
112251	112252	Bonny	United States of America	North America	6.76	48.4	7.2	9.89783	398.4	4545.6	-102.175	39.622	41.6	1.10007	15.9303	522.437	3390.92
112258	112259		United States of America	North America	1.01	4.54	4.5	6.96305	1168.7	5.6	-92.8921	39.5951	2.86341	0.412564	15.9412	874.172	4419.07
112282	112283		United States of America	North America	1.37	2.05	1.5	7.36704	353.6	5.3	-87.4313	39.4766	25.525	0.883046	15.9892	926.562	3323.47
112288	112289		United States of America	North America	1.64	11.31	6.9	7.61634	6.6	2028.8	-88.148	39.4609	59.4375	1.24961	15.9956	926.562	5543.37
112376	112377		United States of America	North America	2.72	13.17	4.8	8.36364	187.7	250.3	-106.356	39.0783	1	0.290457	16.1497	373.439	2401.88
112379	112380		United States of America	North America	1.21	2.87	2.4	7.19971	63.4	41.2	-87.3344	39.0631	1.64167	0.324461	16.1557	982.189	5543.37
112382	112383		United States of America	North America	5.53	49	8.9	9.53683	491.4	91.6	-87.5258	39.0447	35.375	1.03819	16.1631	982.189	5543.37
112420	112421		United States of America	North America	1.8	9.9	5.5	7.74864	112	144.2	-90.7698	38.8007	20.9363	0.817242	16.2605	969.761	4217.09
112428	112429		United States of America	North America	1.04	2.56	2.5	7.00086	251.3	12.4	-94.033	38.7586	16.6235	0.891471	16.2773	886.105	4419.07
112431	112432		United States of America	North America	1.36	7.7	5.7	7.35707	153.4	79.6	-90.4896	38.7229	51.08	0.938333	16.2914	969.761	4419.07
112441	112442		United States of America	North America	9.61	23.96	2.5	10.5634	141.6	254	-90.1391	38.6684	63.4	1.27876	16.3131	969.761	4047.99
112449	112450		United States of America	North America	1.6	6.08	3.8	7.58162	577	181.4	-111.845	38.5913	16.2	0.785454	16.3437	266.951	954.62
112454	112455		United States of America	North America	1.24	4.62	3.7	7.23241	189.8	41.5	-96.4146	38.5229	16.3	0.787182	16.3707	835.132	4182.3
112471	112472		United States of America	North America	1.33	1.49	1.1	7.32677	2.2	3295.8	-115.116	38.3693	16.1	0.783718	16.4313	199.006	2227.1
112487	112488		United States of America	North America	5.67	37	6.5	9.58104	115.9	364.7	-93.9189	38.3063	65.6304	1.22351	16.4561	886.105	4419.07
112548	112549		United States of America	North America	2.17	2.95	1.4	8.02131	8529.1	17.9	-103.604	38.0582	9.7	0.653968	16.5533	484.856	2401.88
112588	112589		United States of America	North America	3.79	7.12	1.9	8.893	431.7	16.1	-87.9248	37.8123	67.7667	1.30955	16.649	982.189	3859.72
112612	112613	Cedar Lake	United States of America	North America	6.45	60.9	9.4	9.81225	908.3	62.4	-89.2837	37.6574	27.6969	0.951301	16.709	969.761	4047.99
112681	112682		United States of America	North America	1.38	3.23	2.3	7.37696	6.7	6810.1	-115.122	37.2873	15.4	0.68729	16.8514	199.006	2227.1
112773	112774		United States of America	North America	1.33	1.39	1.1	7.32677	2304.9	29.8	-104.636	36.6028	1.2	0.310003	17.1111	393.087	2300.17
112775	112776		United States of America	North America	2.7	4.7	1.7	8.35223	9064.9	24.3	-104.662	36.5704	2.8	0.419572	17.1233	393.087	2300.17
112806	112807		United States of America	North America	2.05	4.07	2	7.93733	285.7	41	-97.3367	36.2519	6.35	0.560961	17.2425	770.479	2401.88
112807	112808		United States of America	North America	1.63	4.6	2.8	7.60772	162.3	65.8	-96.8271	36.252	7.9	0.607735	17.2424	770.479	2401.88
112814	112815		United States of America	North America	5.49	40.3	7.3	9.52403	162	275.2	-79.7329	36.189	12.7	0.720046	17.2659	820.072	8350.97
112819	112820		United States of America	North America	2.9	22.7	7.8	8.46338	127.8	186.3	-79.8402	36.1724	30.1	0.979999	17.2721	820.072	8350.97
112820	112821		United States of America	North America	1.19	6.26	5.2	7.17755	81.7	75.2	-78.7698	36.1698	5.8	0.544225	17.273	820.072	4665.9
112830	112831		United States of America	North America	2.48	11.88	4.8	8.22193	91.9	170.7	-79.3303	36.1012	14.1	0.747451	17.2985	820.072	8350.97
112841	112842		United States of America	North America	1.48	5.02	3.4	7.47306	132	80.3	-96.8771	36.0103	13.1	0.728066	17.3322	770.479	2513.4
112847	112848		United States of America	North America	1.52	8.61	5.7	7.51002	157.9	75	-79.2396	35.9521	29.4581	0.972482	17.3537	820.072	8350.97
112866	112867	Stroud Lake	United States of America	North America	2.33	18.1	7.8	8.12757	703	47.3	-96.6025	35.7956	1.56667	0.340979	17.4114	770.479	2300.17
112871	112872		United States of America	North America	3.08	11.19	3.6	8.55819	21592.9	25.6	-105.136	35.7563	2.3	0.391103	17.4259	393.087	2300.17
112904	112905		United States of America	North America	1.01	1.47	1.5	6.96305	1.6	576.5	-90.9677	35.5813	65.6	1.29443	17.49	749.102	3307.58
112916	112917		United States of America	North America	6.06	38.4	6.3	9.69968	31.9	35346.1	-97.6681	35.487	29.4	0.971797	17.5245	770.479	2300.17
112963	112964		United States of America	North America	3.98	29	7.3	8.97384	352.2	96.5	-92.5979	35.2314	37.34	1.05176	17.6174	793.341	3527.68
112967	112968		United States of America	North America	1.31	6.04	4.6	7.30626	282.9	34.7	-96.544	35.2058	8.1	0.613186	17.6267	770.479	2300.17
112973	112974		United States of America	North America	1.34	3.75	2.8	7.33693	132.6	44.9	-96.5239	35.1821	4.7	0.504842	17.6353	770.479	3323.47
112975	112976		United States of America	North America	1.15	1.27	1.1	7.13229	56.5	153.7	-99.0757	35.1691	15.3667	0.768282	17.64	545.217	1744.32
112988	112989	Lake Bowen	United States of America	North America	5.6	39.5	7.1	9.55905	102.4	212.3	-82.0201	35.109	7.07571	0.564488	17.6617	727.697	3091.45
113013	113014		United States of America	North America	1.04	4.25	4.1	7.00086	447.6	11.4	-95.7933	34.989	2.26667	0.389069	17.7049	892.573	3323.47
113029	113030		United States of America	North America	3.72	6.68	1.8	8.86238	44	123.3	-77.0978	34.9273	17.4	0.80576	17.7272	786.364	4502.98
113112	113113	Lake Fuqua	United States of America	North America	4.8	37.2	7.8	9.2903	1020.3	99.1	-97.6729	34.6021	5.2	0.523405	17.8435	770.479	1996.33
113128	113129		United States of America	North America	1.32	4.64	3.5	7.31655	492.9	26.9	-97.8111	34.5188	11	0.684017	17.8731	770.479	1996.33
113129	113130	Lake Frederick	United States of America	North America	2.72	15.3	5.6	8.36364	567.6	155.8	-98.8855	34.5149	30.6	0.985783	17.8745	545.217	1738.01
113143	113144	Lake Catherine	United States of America	North America	4.62	41.1	8.9	9.22484	7.7	3996.2	-92.8953	34.4275	18.2	0.818803	17.9054	793.341	3101.01
113169	113170		United States of America	North America	1.43	2.81	2	7.4257	171.2	37.6	-97.1665	34.283	9.08333	0.638649	17.9566	770.479	3323.47
[truncated: 3,769 more rows]

## Sheet: Sheet2
FID	Lake Id in the dataset of Chlorophyll and Water Chemistry
Hylak_id	Lake Id in the HydroLAKES dataset
Lake_name	Name of lake
DEN_mean	Estimated annual average denitrification rate of lakes using the remote sensing model (μmol N2 m-2 h-1)
DEN_std	Standard Deviation of the lake DEN_mean (μmol N2 m-2 h-1)
DEN_low_CI	The lower limit of the 95 percent confidence intervale of the lake DEN_mean (μmol N2 m-2 h-1)
DEN_high_CI	The higher limit of the 95 percent confidence interval of the lake DEN_mean (μmol N2 m-2 h-1)
N_loading_mean	N entering a lake through surrounding surface rivers and underground water loads and the direct atmospheric N deposition into the lake (kg N yr-1)
N_loading_std	Standard Deviation of the lake N_loading_mean (kg N yr-1)
N_loading_low_CI	The lower limit of the 95 percent confidence intervale of the lake N_loading_mean (kg N yr-1)
N_loading_high_CI	The higher limit of the 95 percent confidence interval of the lake N_loading_mean (kg N yr-1)
N_removal_mean	Annual removed nitrogen through denitrification of a lake (kg N yr-1)
N_removal_std	Standard Deviation of the lake N_removal_mean (kg N yr-1)
N_removal_low_CI	The lower limit of the 95 percent confidence intervale of the lake N_removal_mean (kg N yr-1)
N_removal_high_CI	The higher limit of the 95 percent confidence interval of the lake N_removal_mean (kg N yr-1)
Note: Results may vary in each Monte Carlo simulation

## Sheet: Lake_N_budget
FID	Hylak_id	Lake_name	DEN_mean	DEN_std	DEN_low_CI	DEN_high_CI	N_loading_mean	N_loading_std	N_loading_low_CI	N_loading_high_CI	N_removal_mean	N_removal_std	N_removal_low_CI	N_removal_high_CI
3	4	Winnipeg	50.5367	12.4193	26.1954	74.878	7.07702e+08	1.04938e+08	5.02028e+08	9.13376e+08	2.96541e+08	7.28743e+07	1.5371e+08	4.39372e+08
8	9	Erie	66.0272	16.8537	32.9945	99.06	1.02928e+09	1.41798e+08	7.51362e+08	1.3072e+09	4.17314e+08	1.06521e+08	2.08536e+08	6.26091e+08
56	57	Woods	54.6844	14.0192	27.2072	82.1616	5.41415e+07	7.51674e+06	3.9409e+07	6.88741e+07	4.65808e+07	1.19417e+07	2.31754e+07	6.99862e+07
60	61	Red Lake Reservoir	57.1901	15.4085	26.99	87.3901	8.27604e+06	1.12587e+06	6.06938e+06	1.04827e+07	1.6014e+07	4.31459e+06	7.55758e+06	2.44705e+07
63	64	Champlain	51.1772	14.6772	22.4105	79.9439	3.00353e+07	4.13741e+06	2.19261e+07	3.81445e+07	1.43264e+07	4.1087e+06	6.27354e+06	2.23793e+07
66	67	Great Salt	85.9978	18.4452	49.8459	122.15	3.47209e+07	4.76162e+06	2.53883e+07	4.40536e+07	1.36662e+08	2.93119e+07	7.92117e+07	1.94112e+08
67	68	Pontchartrain	53.9805	18.1494	18.4083	89.5526	1.71342e+07	2.31586e+06	1.25952e+07	2.16732e+07	2.17835e+07	7.32409e+06	7.42857e+06	3.61385e+07
68	69	Okeechobee	80.8306	17.4583	46.613	115.048	2.23121e+07	3.0925e+06	1.6251e+07	2.83733e+07	2.81287e+07	6.0754e+06	1.62211e+07	4.00363e+07
96	97	Iso-Kallan	49.7988	12.3551	25.5832	74.0144	7.47562e+06	1.0063e+06	5.50331e+06	9.44793e+06	1.3851e+07	3.43646e+06	7.11571e+06	2.05864e+07
97	98	Paijanne	65.1252	15.0461	35.6354	94.6149	8.88312e+06	1.18342e+06	6.56365e+06	1.12026e+07	2.02944e+07	4.68867e+06	1.11047e+07	2.9484e+07
98	99	Saimaa	48.1406	12.6206	23.4045	72.8766	2.76344e+07	3.7798e+06	2.02261e+07	3.50426e+07	5.22168e+07	1.36893e+07	2.53863e+07	7.90474e+07
101	102	Malaren	57.2932	13.5009	30.8319	83.7546	7.46333e+06	1.01199e+06	5.47986e+06	9.44679e+06	1.52211e+07	3.58679e+06	8.19112e+06	2.22511e+07
106	107	Rybinsk Reservoir	55.5784	14.2852	27.5799	83.577	1.61837e+07	2.00703e+06	1.225e+07	2.01174e+07	5.51063e+07	1.41639e+07	2.73456e+07	8.2867e+07
126	127	Khar Us	56.9008	15.4607	26.5984	87.2031	3.41794e+06	462649	2.51117e+06	4.32471e+06	1.56382e+07	4.24911e+06	7.31014e+06	2.39664e+07
144	145	Hungtze	65.3005	17.5291	30.9441	99.6569	1.30814e+09	1.9142e+08	9.32967e+08	1.68332e+09	2.2013e+07	5.90911e+06	1.04313e+07	3.35946e+07
147	148	Tai	69.5461	15.5463	39.0758	100.016	1.70899e+08	2.31774e+07	1.25472e+08	2.16326e+08	3.97311e+07	8.88149e+06	2.23237e+07	5.71385e+07
150	151	Poyang	64.2125	15.9447	32.9615	95.4636	3.64904e+08	5.29146e+07	2.61193e+08	4.68615e+08	3.77737e+07	9.37965e+06	1.93899e+07	5.61574e+07
158	159	Albert	68.3587	19.5405	30.0601	106.657	1.2206e+08	1.63756e+07	8.99647e+07	1.54156e+08	9.267e+07	2.64899e+07	4.07507e+07	1.44589e+08
709	710	Rainy	54.4821	13.9843	27.0735	81.8908	2.90117e+07	4.27268e+06	2.06373e+07	3.7386e+07	1.10446e+07	2.83488e+06	5.4883e+06	1.66008e+07
718	719	Pend Oreille Lake	45.2542	14.0201	17.7754	72.733	1.37488e+07	1.99104e+06	9.8464e+06	1.76511e+07	3.99898e+06	1.23891e+06	1.57076e+06	6.4272e+06
721	722	Vermilion Lake	50.0302	15.5648	19.5237	80.5366	1.05809e+06	137064	789446	1.32673e+06	1.85813e+06	578081	725118	2.99115e+06
722	723	Devils Lake	65.2481	15.5025	34.8638	95.6324	1.35454e+07	1.88993e+06	9.84122e+06	1.72496e+07	5.49259e+06	1.305e+06	2.93483e+06	8.05035e+06
728	729	Coeur d'Alene Lake	45.2336	13.2941	19.1776	71.2896	4.09318e+06	587555	2.94159e+06	5.24477e+06	1.39285e+06	409358	590525	2.19518e+06
734	735	Winnibigoshish	51.1943	13.8443	24.06	78.3286	5.23435e+06	731346	3.80094e+06	6.66776e+06	3.11826e+06	843261	1.4655e+06	4.77102e+06
737	738	Leech Lake Reservoir	51.4744	13.3095	25.3881	77.5606	4.16616e+06	550088	3.08801e+06	5.24431e+06	5.20871e+06	1.3468e+06	2.56903e+06	7.84838e+06
745	746	Mille Lacs	54.7504	13.5385	28.2155	81.2854	1.82326e+06	196319	1.43848e+06	2.20804e+06	6.93147e+06	1.71399e+06	3.57211e+06	1.02908e+07
746	747	Chesuncook Lake	48.7664	12.9753	23.3351	74.1976	1.34177e+06	186908	975433	1.7081e+06	1.3191e+06	350976	631203	2.00701e+06
758	759	Simcoe	45.2612	13.5706	18.6633	71.8592	1.58898e+06	145354	1.30409e+06	1.87387e+06	8.51532e+06	2.55314e+06	3.51127e+06	1.35194e+07
761	762	Winnebago	86.0408	19.5634	47.6973	124.384	1.41259e+07	1.93315e+06	1.0337e+07	1.79148e+07	1.36233e+07	3.09758e+06	7.55218e+06	1.96945e+07
765	766	Head Gates Reservoir	49.482	14.7358	20.6004	78.3635	1.40425e+06	192365	1.02722e+06	1.78128e+06	1.44126e+06	429208	600029	2.28249e+06
768	769	Malheur Lake	76.34	16.7777	43.4563	109.224	6.36477e+06	953159	4.49661e+06	8.23292e+06	5.62265e+06	1.23572e+06	3.20067e+06	8.04462e+06
769	770	Oneida Lake	49.0469	14.9111	19.8217	78.2722	4.1568e+06	576047	3.02777e+06	5.28583e+06	2.48845e+06	756533	1.00568e+06	3.97123e+06
770	771	Harney Lake	49.2875	15.1404	19.6129	78.962	2.32397e+06	344246	1.64926e+06	2.99869e+06	1.47489e+06	453063	586899	2.36287e+06
771	772	Cayuga Lake	85.5629	19.7632	46.8278	124.298	4.84479e+06	667620	3.53628e+06	6.1533e+06	3.59274e+06	829845	1.96627e+06	5.21921e+06
800	801	Kentucky	62.0586	16.4928	29.7333	94.3839	1.41814e+08	2.12008e+07	1.00262e+08	1.83367e+08	8.74854e+06	2.32502e+06	4.19157e+06	1.33055e+07
816	817	Pickwick Lake	58.288	14.3203	30.2208	86.3552	1.14592e+08	1.66375e+07	8.1983e+07	1.47201e+08	2.22574e+06	546823	1.15399e+06	3.29749e+06
831	832	Lake Tawakoni	63.1392	16.1253	31.5342	94.7443	2.52669e+06	342155	1.85608e+06	3.1973e+06	2.13207e+06	544515	1.06484e+06	3.1993e+06
832	833	Lake Martin	52.4371	15.7538	21.5603	83.3139	8.95314e+06	1.28409e+06	6.43636e+06	1.14699e+07	1.72386e+06	517903	708792	2.73894e+06
834	835	Cedar Creek Reservoir	76.5639	19.2243	38.885	114.243	2.95321e+06	417928	2.13408e+06	3.77233e+06	2.21712e+06	556692	1.12602e+06	3.30822e+06
835	836	Richland-Chambers Reservoir	58.8896	14.8981	29.6898	88.0893	5.62228e+06	793366	4.06731e+06	7.17725e+06	2.2607e+06	571920	1.13976e+06	3.38164e+06
838	839	Sam Rayburn Reservoir	56.4102	15.8927	25.2611	87.5593	1.10793e+07	1.51414e+06	8.11169e+06	1.4047e+07	5.26056e+06	1.48208e+06	2.35574e+06	8.16539e+06
841	842	Lake Maurepas	57.7745	17.8137	22.8604	92.6887	9.29577e+06	1.34522e+06	6.65918e+06	1.19324e+07	3.35837e+06	1.03549e+06	1.32885e+06	5.38789e+06
845	846	White Lake	54.502	15.642	23.8442	85.1597	704637	79079.7	549644	859631	3.01534e+06	865399	1.31919e+06	4.71149e+06
846	847	Lake Salvador	59.9141	17.5017	25.6114	94.2168	2.5787e+06	326229	1.93931e+06	3.2181e+06	5.67931e+06	1.659e+06	2.42772e+06	8.93089e+06
853	854	Lake Kissimmee	77.9195	17.4508	43.7165	112.122	6.24693e+06	903059	4.47697e+06	8.0169e+06	2.31486e+06	518434	1.29874e+06	3.33097e+06
920	921		50.2365	16.5528	17.7935	82.6795	2.46508e+07	3.57324e+06	1.76474e+07	3.16543e+07	1.68861e+06	556394	598097	2.77912e+06
1139	1140	Vanajanselka	72.5027	15.8709	41.3964	103.609	2.98734e+06	411644	2.18053e+06	3.79414e+06	2.8731e+06	628922	1.64043e+06	4.10576e+06
1163	1164	Vortis-Jarv	80.224	17.1407	46.6289	113.819	1.73372e+06	231338	1.2803e+06	2.18713e+06	5.11198e+06	1.09223e+06	2.97125e+06	7.2527e+06
1166	1167		67.2759	13.6402	40.5416	94.0103	5.64885e+06	784019	4.11221e+06	7.1855e+06	2.89518e+06	586998	1.74468e+06	4.04567e+06
1170	1171		65.5348	14.6653	36.7914	94.2783	3.90477e+06	544034	2.83848e+06	4.97106e+06	3.46001e+06	774276	1.94246e+06	4.97756e+06
1179	1180	Neagh	86.5417	20.7216	45.9281	127.155	1.17207e+07	1.66555e+06	8.45632e+06	1.49851e+07	7.95437e+06	1.9046e+06	4.22142e+06	1.16873e+07
1185	1186	Sniardwy	61.7839	12.8426	36.6129	86.9548	4.97164e+06	695202	3.60907e+06	6.33421e+06	1.81943e+06	378192	1.07819e+06	2.56067e+06
1223	1224	Achit	51.1834	13.0434	25.6188	76.7479	539144	70556.6	400856	677432	3.57081e+06	909970	1.7873e+06	5.35431e+06
1229	1230		82.7928	17.9762	47.56	118.026	6.55267e+06	933889	4.72228e+06	8.38306e+06	2.55447e+06	554635	1.4674e+06	3.64153e+06
1235	1236	Har	47.1652	15.0598	17.6486	76.6819	3.90084e+06	561446	2.80043e+06	5.00126e+06	6.64644e+06	2.1222e+06	2.487e+06	1.08059e+07
1243	1244	Lake Tisza	62.7686	15.5717	32.2486	93.2886	1.01671e+08	1.47246e+07	7.28111e+07	1.3053e+08	1.83211e+06	454512	941284	2.72294e+06
1250	1251	Balaton	58.1518	11.6762	35.2668	81.0368	9.41225e+06	1.25216e+06	6.95806e+06	1.18664e+07	8.23302e+06	1.6531e+06	4.993e+06	1.1473e+07
1287	1288	Orog	69.2287	15.8235	38.2152	100.242	599923	83246.5	436763	763083	1.93798e+06	442961	1.06979e+06	2.80616e+06
1342	1343	Beysehir	51.9974	16.7879	19.0936	84.9012	4.79705e+06	665251	3.49318e+06	6.10092e+06	7.99556e+06	2.58146e+06	2.936e+06	1.30551e+07
1360	1361	Kasumigaura	96.5233	20.7193	55.9142	137.132	2.87608e+06	376579	2.138e+06	3.61416e+06	3.98359e+06	855101	2.30763e+06	5.65956e+06
1387	1388	Weishan	55.8291	15.1507	26.1344	85.5238	2.1168e+08	3.05171e+07	1.51867e+08	2.71492e+08	2.40052e+06	651441	1.12371e+06	3.67732e+06
1415	1416	Kaoyu	64.2658	16.2953	32.3276	96.2041	1.50329e+09	2.14648e+08	1.08259e+09	1.924e+09	1.10837e+07	2.81039e+06	5.57542e+06	1.65919e+07
1429	1430	Chao	72.279	17.6775	37.6318	106.926	6.03516e+07	8.39199e+06	4.39036e+07	7.67996e+07	1.39508e+07	3.41199e+06	7.26343e+06	2.06382e+07
1433	1434	Ge	85.0509	17.0644	51.6054	118.496	1.00943e+07	1.43563e+06	7.28054e+06	1.29081e+07	3.37035e+06	676217	2.04499e+06	4.69571e+06
1435	1436	Shijiu	55.1547	17.3546	21.1403	89.1691	4.71693e+06	594310	3.55211e+06	5.88176e+06	2.79157e+06	878379	1.06998e+06	4.51316e+06
1437	1438	Yangcheng	57.1139	16.1068	25.5452	88.6827	1.17275e+07	1.62029e+06	8.55184e+06	1.49033e+07	1.74047e+06	490832	778454	2.70248e+06
1457	1458	Liangzi	47.5037	15.8427	16.4526	78.5548	5.36426e+06	639529	4.11081e+06	6.61771e+06	3.52301e+06	1.17494e+06	1.22017e+06	5.82585e+06
1462	1463	Longgan	49.4426	15.357	19.3435	79.5418	1.86918e+07	2.54887e+06	1.36961e+07	2.36875e+07	3.6662e+06	1.13873e+06	1.43434e+06	5.89807e+06
1482	1483	Dian Chi	83.9975	21.4027	42.0489	125.946	4.34154e+06	561353	3.24131e+06	5.44178e+06	6.14667e+06	1.56618e+06	3.07701e+06	9.21633e+06
1656	1657	Vaaldam	55.2628	17.854	20.2696	90.256	1.17771e+07	1.72782e+06	8.39067e+06	1.51636e+07	3.90122e+06	1.26039e+06	1.43091e+06	6.37154e+06
1962	1963		43.9289	12.4652	19.4975	68.3603	115465	16763.1	82610.3	148321	399425	113341	177282	621568
1969	1970		45.0858	14.1407	17.3705	72.8012	256960	37492.2	183477	330443	181472	56917.1	69916.9	293028
1974	1975		44.7582	12.6467	19.9712	69.5452	53532.9	7779.81	38284.7	68781	189266	53478	84450.6	294081
1978	1979		50.3679	12.7045	25.4675	75.2682	63618.5	8981.09	46015.9	81221.1	171353	43221.1	86641.3	256065
1986	1987		43.3605	13.695	16.5188	70.2023	2.53055e+07	3.74791e+06	1.79597e+07	3.26512e+07	236746	74773.8	90191.5	383300
1995	1996		42.2746	11.5891	19.5604	64.9888	95415.7	12971.1	69992.8	120839	177208	48579.5	81994.1	272422
4250	4251		44.6238	13.9168	17.3474	71.9002	234345	33375.7	168930	299760	133752	41713.1	51995.8	215508
4664	4665		45.5645	13.2542	19.5867	71.5422	383557	56216	273375	493738	549750	159916	236320	863180
4880	4881		45.4763	13.8228	18.3842	72.5685	99135.5	14372.4	70966.1	127305	142331	43262.2	57538.3	227123
4979	4980		45.8735	12.6615	21.0574	70.6895	59579.4	8110.14	43683.9	75475	256767	70870	117865	395670
8255	8256		49.4751	14.9172	20.2379	78.7123	120282	16343.9	88248.4	152315	226201	68201.7	92528.3	359874
8296	8297	Nelson	50.8328	15.362	20.7238	80.9418	53743.1	7299.76	39435.8	68050.3	174680	52789.6	71214.7	278146
8306	8307		57.2699	14.8577	28.1493	86.3905	834839	119704	600223	1.06946e+06	369581	95881.6	181656	557505
8371	8372		46.2728	13.9122	19.0053	73.5403	1.8276e+06	266676	1.30492e+06	2.35027e+06	770764	231736	316570	1.22496e+06
8372	8373		47.0339	15.9723	15.7288	78.339	24932.8	3109.48	18838.3	31027.3	126440	42937.7	42283.4	210596
8386	8387		49.936	16.5029	17.5908	82.2811	70224.6	8660.83	53249.7	87199.5	183724	60717.6	64720.2	302729
8408	8409		47.3153	13.3908	21.0699	73.5607	2.60026e+06	375221	1.86484e+06	3.33568e+06	132651	37541.7	59070.5	206231
8410	8411		57.3543	13.2924	31.3016	83.407	165302	19833.9	126428	204175	655844	151998	357932	953755
8419	8420		47.9928	14.9942	18.6048	77.3808	66547	7891.71	51079.6	82014.5	205886	64324.2	79813.4	331960
8430	8431		44.9308	13.9988	17.4936	72.368	78569	9838.59	59285.7	97852.3	174897	54491.8	68095.5	281699
8432	8433		50.5206	13.3414	24.3719	76.6693	2.09588e+06	294867	1.51795e+06	2.67381e+06	277698	73334.1	133965	421430
8436	8437		48.8876	14.035	21.3795	76.3956	116857	14108.9	89203.7	144509	355417	102036	155431	555404
8437	8438		73.0761	18.4172	36.979	109.173	1.47948e+07	2.18456e+06	1.05131e+07	1.90764e+07	514780	129739	260496	769065
8454	8455		58.3139	12.8378	33.1523	83.4756	44024.4	5212.35	33808.3	54240.4	171067	37660.3	97254	244880
8462	8463		65.7073	15.6341	35.065	96.3495	119794	16112.3	88214.7	151374	168258	40034.6	89791.8	246724
8478	8479		60.9064	16.1528	29.2475	92.5654	504730	66653	374092	635367	834201	221236	400587	1.26782e+06
8481	8482		59.0479	15.5188	28.6317	89.4641	203944	28117.5	148835	259054	163082	42860.5	79076.5	247087
8483	8484		69.759	15.0107	40.3385	99.1794	630723	86443.3	461298	800149	1.04631e+06	225144	605032	1.48758e+06
8495	8496		58.0823	15.0253	28.6332	87.5314	2.05135e+06	297000	1.46924e+06	2.63346e+06	371404	96078.5	183094	559715
8496	8497		50.5086	15.5082	20.1131	80.9041	88968.7	11925.5	65595.2	112342	173071	53139.8	68918.8	277223
8500	8501	Cass Lake	52.1984	13.8706	25.0125	79.3842	3.70967e+06	532088	2.6668e+06	4.75254e+06	983543	261355	471296	1.49579e+06
8509	8510		48.4672	15.6218	17.849	79.0853	66338.3	8202.52	50261.7	82414.9	190684	61460.7	70223.2	311145
8519	8520		47.4954	15.5477	17.0225	77.9683	182884	24857	134165	231603	199442	65287.7	71480.9	327404
8550	8551		51.1361	15.0214	21.6948	80.5775	1.00264e+06	146727	715056	1.29022e+06	153522	45097.6	65132.6	241912
8555	8556	Moses Lake	65.6184	16.4461	33.3846	97.8521	5.35476e+06	759105	3.86694e+06	6.84258e+06	375654	94151.1	191121	560187
8556	8557		48.4037	13.354	22.2303	74.5771	199405	26663.1	147146	251664	384074	105962	176393	591755
8564	8565	Lake Ashtabula	92.8026	22.4535	48.7947	136.811	1.56388e+07	2.20734e+06	1.13125e+07	1.99651e+07	450700	109046	236973	664427
8566	8567		48.6401	14.0935	21.0173	76.2629	683554	94702.8	497940	869168	565623	163890	244405	886841
8578	8579		50.0631	13.942	22.7374	77.3888	506590	69632.3	370113	643066	284516	79234	129220	439811
8583	8584		45.1965	15.1881	15.4283	74.9647	125129	16050.5	93670.9	156588	223933	75252	76442	371425
8588	8589		53.4312	15.1281	23.7807	83.0817	197921	27808.8	143417	252425	162641	46048.8	72386.6	252894
8598	8599		54.9546	14.2637	26.9982	82.911	726369	102439	525593	927145	203267	52759	99861.6	306673
8615	8616		50.4451	14.707	21.6199	79.2704	343679	48823.1	247988	439371	151200	44081.7	64801.7	237599
8616	8617	Sandy Lake Reservoir	52.7475	15.0681	23.2145	82.2805	1.46966e+06	207538	1.0629e+06	1.87643e+06	384515	109842	169227	599802
8621	8622		49.7541	12.4537	25.3453	74.1629	151593	20270.4	111863	191322	172682	43223.2	87966.3	257398
8625	8626		54.6834	14.3402	26.5771	82.7897	490648	67469.3	358410	622885	246661	64684.4	119881	373440
8628	8629		50.191	16.5681	17.7181	82.664	971299	142582	691844	1.25076e+06	201652	66565.5	71185.9	332118
8629	8630	Pine River Reservoir	49.1042	14.2978	21.0811	77.1273	1.91808e+06	264530	1.39961e+06	2.43655e+06	618233	180012	265415	971050
8638	8639		50.167	12.7991	25.0812	75.2529	139675	16383.1	107564	171785	426244	108748	213102	639386
8640	8641		55.0626	16.0506	23.6041	86.5211	203431	26799.9	150904	255958	324949	94721.3	139298	510599
8643	8644		54.3244	13.8611	27.1572	81.4916	2.24848e+06	321440	1.61847e+06	2.8785e+06	249172	63577	124563	373780
8644	8645		53.8407	13.1208	28.1243	79.557	374834	46995.9	282723	466944	695166	169410	363128	1.0272e+06
8647	8648		48.5646	13.972	21.18	75.9491	58758.9	7439.69	44177.4	73340.4	246696	70974.1	107589	385803
8652	8653		47.3485	13.8861	20.1323	74.5647	48276.7	6077.48	36365.1	60188.4	135067	39611.5	57429.6	212704
8657	8658		52.7407	14.8642	23.6074	81.874	276805	38336.3	201668	351943	209955	59172.8	93978.6	325932
8662	8663		50.6999	16.0888	19.1665	82.2333	60172.1	7478.34	45514.8	74829.3	130201	41317.3	49221	211182
8664	8665		50.6876	15.7678	19.7833	81.592	484777	69398.5	348758	620795	210734	65554.7	82248.8	339218
8666	8667		54.041	12.9773	28.606	79.476	2.7372e+06	397431	1.95825e+06	3.51615e+06	279684	67162.7	148048	411320
8667	8668	Dead Lake	52.5202	16.6968	19.7951	85.2453	574078	77202.3	422764	725391	370620	117824	139688	601551
8669	8670		51.6964	13.3407	25.549	77.8437	148672	18286.3	112832	184513	311169	80300.2	153784	468555
8673	8674	Superior Falls	59.597	15.896	28.4414	90.7527	175786	23009.1	130689	220883	189303	50491.8	90340.5	288265
8674	8675	Gull Lake Reservoir	54.7251	15.266	24.8042	84.646	1.0247e+06	148121	734392	1.31502e+06	596517	166403	270372	922662
8679	8680		53.4679	13.8392	26.3436	80.5922	4.31516e+06	624962	3.09025e+06	5.54006e+06	731795	189412	360554	1.10304e+06
8683	8684		47.7004	14.1381	19.9903	75.4106	83944.2	10254.8	63845.1	104043	197963	58675	82962.5	312964
8688	8689		50.0121	13.3531	23.8406	76.1836	699260	98006.1	507172	891349	269628	71989.8	128531	410725
8690	8691		48.5075	13.4023	22.2395	74.7754	55640.5	7202.37	41524.1	69756.9	125761	34746.9	57658.3	193864
8700	8701		49.1778	14.4747	20.808	77.5477	161434	19690.7	122841	200027	500346	147269	211705	788987
8702	8703		52.1917	16.2185	20.4041	83.9793	119840	16323	87847.4	151833	134929	41928.8	52749.8	217108
8703	8704		58.3263	13.3283	32.2034	84.4492	199824	27970.6	145003	254646	172963	39524.1	95497.1	250429
8705	8706	Georgetown Lake	45.5077	13.6074	18.8377	72.1777	31662.5	4205.89	23419.1	39905.9	115528	34544.4	47822.4	183234
8707	8708		54.8504	14.7684	25.9048	83.796	118156	15197.4	88369.9	147942	202075	54408.5	95435.9	308713
8708	8709		51.5196	14.6653	22.7761	80.2632	60390.1	6851.2	46962	73818.2	207116	58956.7	91563.1	322669
8709	8710		49.8497	14.3724	21.6803	78.0192	175049	23815.6	128371	221726	226447	65287.9	98484.8	354409
8714	8715	Michigamme Reservoir	49.8943	16.2955	17.9556	81.833	1.46713e+06	213487	1.0487e+06	1.88556e+06	232279	75862.5	83590.9	380967
8715	8716		55.953	16.3444	23.9186	87.9874	153136	21114.6	111752	194520	141222	41252.1	60369	222074
8716	8717		48.804	15.2956	18.8251	78.7828	451958	62576.5	329310	574605	221696	69481.6	85514.7	357878
8717	8718	Chamberlain Lake	47.0546	15.1617	17.3383	76.7709	250998	32792.7	186725	315270	605701	195165	223184	988218
8718	8719		51.0091	12.5825	26.3478	75.6705	180834	24498.2	132818	228850	222080	54780.9	114711	329448
8722	8723	Nelson Lake	60.3609	16.567	27.8902	92.8317	233308	32079.5	170433	296182	155604	42708	71897.9	239310
8728	8729		59.7414	15.3718	29.6131	89.8696	248828	34138.7	181918	315739	251159	64624.7	124496	377821
8729	8730		62.795	14.5776	34.2235	91.3665	374250	53511.6	269370	479131	229957	53383.4	125328	334587
8730	8731	Turtle Flambeau Flowage	54.2787	16.1192	22.6856	85.8717	2.54363e+06	366178	1.82594e+06	3.26133e+06	803867	238726	335974	1.27176e+06
8735	8736		50.1445	15.3554	20.0484	80.2406	175012	23872.3	128223	221800	187444	57399.7	74942.3	299945
8739	8740		47.0209	13.881	19.8145	74.2272	123585	16209.7	91814.8	155356	161120	47564.2	67895.8	254344
8742	8743	Indian Lake	51.0625	11.9601	27.6212	74.5039	395614	53195.8	291352	499876	434980	101883	235293	634667
8746	8747	Brevoort Lake	49.8293	15.695	19.0677	80.5909	84539.1	10606.5	63750.7	105327	208143	65559.8	79648.1	336638
8747	8748		50.9548	14.2361	23.0526	78.8569	562103	75968.8	413207	710999	313704	87644.7	141924	485485
8748	8749		45.9554	13.6952	19.1134	72.7974	90672.9	11841.5	67464.1	113882	152397	45415.7	63383.4	241410
8752	8753		50.0359	13.8542	22.8822	77.1897	153014	21663.8	110553	195474	127269	35238.9	58202	196336
8754	8755		47.4256	14.3176	19.3636	75.4877	259738	35305.8	190540	328936	194031	58577.2	79221.8	308840
8759	8760		48.6742	15.3959	18.4988	78.8495	95479.9	12043	71876	119084	147086	46524	55900.7	238271
8760	8761		48.9785	14.2402	21.0684	76.8887	279559	38328	204437	354680	165185	48026.3	71055.1	259315
8765	8766		67.5266	16.3608	35.4601	99.593	355198	47348.8	262396	448000	388400	94104	203960	572841
8772	8773		52.0845	15.9135	20.8946	83.2745	501430	69940.2	364349	638510	264449	80797.8	106088	422809
8774	8775		47.3164	15.1563	17.6106	77.0222	127261	16489.2	94942.9	159579	179077	57361.5	66650.5	291504
8776	8777		54.2629	14.3761	26.0861	82.4396	3.16394e+06	473354	2.23618e+06	4.09169e+06	150665	39916.4	72430	228899
8783	8784		59.718	13.4592	33.3384	86.0975	100506	13109.9	74810.6	126200	213709	48165.6	119306	308112
8786	8787		55.2199	12.684	30.3598	80.08	120448	16618.8	87875.8	153020	140726	32324.5	77370.8	204081
8788	8789		49.2692	14.1195	21.5955	76.9429	111958	13694.6	85116.8	138799	415957	119204	182321	649593
8793	8794		63.0448	15.3244	33.0095	93.0802	1.63604e+06	231049	1.18319e+06	2.08889e+06	295665	71867.9	154806	436523
8798	8799		76.9599	17.6271	42.4115	111.508	261199	37201.3	188286	334112	219347	50239.8	120879	317816
8801	8802		48.2234	14.2368	20.3198	76.127	196502	27203.8	143183	249820	145724	43021.4	61403.5	230044
8803	8804		48.4384	14.9039	19.2273	77.6495	545770	73382.2	401943	689596	752541	231547	298716	1.20637e+06
8804	8805		49.9776	15.6087	19.3852	80.57	1.79566e+06	256428	1.29307e+06	2.29825e+06	356477	111333	138269	574685
8806	8807	Elbow Lake	50.7398	13.8993	23.4977	77.9818	1.7584e+06	251116	1.26622e+06	2.25058e+06	976719	267555	452321	1.50112e+06
8818	8819	Mullet Lake	43.9164	14.1985	16.0879	71.745	1.13198e+06	154765	828648	1.43532e+06	723220	233823	264936	1.1815e+06
8821	8822		49.7217	14.9013	20.5157	78.9276	1.64619e+06	234299	1.18697e+06	2.10541e+06	830407	248868	342635	1.31818e+06
8823	8824		48.6959	13.6594	21.9239	75.4679	722731	101147	524487	920975	490187	137500	220693	759682
8824	8825		49.179	14.5036	20.7526	77.6054	125070	16236.4	93247.8	156893	334135	98540.8	140998	527271
8825	8826		56.8258	13.8547	29.6712	83.9805	99030.9	12263.2	74995.4	123066	191790	46760.2	100142	283438
8831	8832	Harris	47.7109	15.104	18.1075	77.3142	3.4482e+06	510011	2.4486e+06	4.44781e+06	148154	46901.7	56228.3	240080
8833	8834		87.0131	17.8636	52.001	122.025	3.05832e+06	429064	2.21737e+06	3.89927e+06	241598	49599.6	144384	338811
8843	8844		48.3815	13.3888	22.1398	74.6231	57615.8	6027.41	45802.3	69429.3	262498	72642.4	120122	404875
8844	8845		59.2463	14.5397	30.749	87.7436	536500	76339.4	386877	686122	176563	43330.5	91636.7	261489
8846	8847		48.7446	13.6319	22.0266	75.4626	46997.2	4600.19	37981	56013.4	328314	91816.1	148357	508270
8848	8849		54.5127	14.7113	25.679	83.3463	1.09381e+06	160205	779816	1.40781e+06	157375	42470.8	74133.8	240616
8851	8852	Big Stone Lake	76.8322	18.643	40.2926	113.372	4.27517e+06	602610	3.09408e+06	5.45626e+06	841071	204082	441077	1.24106e+06
8854	8855		49.4069	14.4253	21.1337	77.68	265229	37816.7	191110	339349	177900	51941.4	76096.5	279703
8857	8858		47.2306	15.4924	16.8661	77.5951	302712	40557.5	223221	382204	286838	94087.1	102430	471245
8859	8860		50.6541	15.2051	20.8525	80.4556	535495	76117	386309	684682	271225	81415.4	111654	430797
8867	8868		57.6018	13.4755	31.1902	84.0134	1.95065e+07	2.81447e+06	1.39903e+07	2.50228e+07	162196	37944.6	87825.9	236566
8873	8874		65.0542	15.8334	34.0213	96.0872	590337	87956.1	417946	762728	163554	39807.1	85533.7	241575
8877	8878	Marsh Lake	82.717	18.8504	45.7708	119.663	1.61991e+07	2.25754e+06	1.17744e+07	2.06238e+07	356272	81191.1	197140	515403
8879	8880		46.2903	14.7275	17.4249	75.1557	72129.9	8586.57	55300.5	88959.3	234575	74631.5	88300.4	380850
8889	8890		50.552	15.0879	20.9802	80.1238	203847	26203.2	152490	255205	330816	98736.6	137296	524336
8891	8892	Lac Qui Parle Reservoir	85.4357	18.7268	48.7318	122.14	2.29783e+07	3.33952e+06	1.6433e+07	2.95237e+07	489734	107346	279340	700128
8892	8893		49.4471	13.7746	22.4494	76.4449	171282	21972.7	128216	214347	347357	96764.2	157703	537011
8893	8894		48.3395	13.048	22.7659	73.913	324610	46004.7	234443	414778	271281	73225.2	127763	414800
8894	8895		46.3809	14.4161	18.1258	74.636	394740	56324.8	284345	505134	130145	40451.7	50860.9	209429
8897	8898		62.1035	15.6469	31.4361	92.7709	482067	70530.3	343830	620304	154460	38916	78186	230734
8900	8901		49.6803	16.4454	17.448	81.9126	324558	46815.8	232801	416315	273445	90516.6	96035.3	450854
8901	8902		50.315	14.6076	21.6846	78.9454	107242	14051.9	79700.9	134783	240778	69903.5	103770	377786
8902	8903		46.7536	14.7458	17.8524	75.6547	269781	37645.5	195998	343565	292312	92193.3	111616	473008
8905	8906		64.6674	16.866	31.6105	97.7242	429343	59790.4	312156	546530	493455	128699	241209	745700
8907	8908		53.0401	14.8182	23.9969	82.0832	147547	19803.8	108733	186362	244842	68403.3	110774	378910
8908	8909		49.5108	14.8257	20.4529	78.5688	90979.8	12229.4	67010.6	114949	151557	45383	62608.4	240506
8914	8915		47.0342	15.5984	16.4618	77.6066	33027.7	3917.02	25350.5	40704.9	188161	62401.8	65855.8	310466
8916	8917	Great Moose Lake	48.7967	13.7389	21.869	75.7244	569329	81202	410175	728482	175224	49335	78529.3	271919
8917	8918		46.3997	14.2899	18.3921	74.4073	664502	91610.6	484949	844056	491998	151522	195020	788975
8922	8923	Mooselookmeguntic Lake	51.0276	16.1131	19.4465	82.6087	999717	139552	726201	1.27323e+06	744580	235118	283757	1.2054e+06
8925	8926		47.1057	15.5022	16.722	77.4895	173272	21913.3	130323	216221	404162	133007	143473	664851
8926	8927		58.6004	14.3962	30.3844	86.8163	106391	13648.7	79639.7	133142	175069	43008.7	90773.8	259365
8930	8931		62.8993	14.2249	35.019	90.7796	314555	43195	229894	399216	275852	62384.8	153580	398123
8938	8939		56.4542	14.5896	27.8591	85.0493	152975	18112	117477	188474	343408	88747.7	169465	517350
8939	8940		46.1709	13.1713	20.3556	71.9861	2.58317e+06	365632	1.86654e+06	3.29979e+06	359562	102573	158522	560602
8943	8944		49.4925	12.7273	24.5474	74.4376	181707	24700.2	133295	230118	255537	65712.9	126742	384332
8945	8946		87.0935	19.6707	48.5397	125.647	1.5625e+06	217770	1.13568e+06	1.98932e+06	342438	77342	190850	494025
8946	8947		48.1576	14.849	19.0542	77.2611	77423.4	10202.6	57426.6	97420.2	134776	41557	53325.9	216226
8951	8952		74.3401	13.5748	47.734	100.946	2.08168e+07	2.99714e+06	1.49426e+07	2.66911e+07	352466	64361.7	226319	478613
8956	8957		46.7992	13.1604	21.0052	72.5931	142060	16505.3	109710	174410	452843	127344	203253	702433
8961	8962		55.3478	13.8761	28.1512	82.5444	190390	27531	136431	244350	340886	85462.5	173383	508389
8966	8967		51.7362	13.2185	25.8284	77.644	1.81867e+06	259749	1.30957e+06	2.32777e+06	453028	115748	226166	679889
8968	8969		49.0021	14.6917	20.2069	77.7973	114905	15610.4	84309.1	145501	132212	39639.4	54520	209903
8972	8973	Messalonskee Lake	50.2703	15.0681	20.7374	79.8031	449425	62914.3	326115	572735	187174	56103.7	77212.6	297135
8975	8976		49.7248	16.4375	17.5079	81.9418	222058	29280.4	164670	279446	413584	136718	145621	681546
8985	8986		56.5246	14.8095	27.4985	85.5507	97402.1	13118.8	71689.8	123114	205331	53797	99890.8	310771
8987	8988		47.4639	14.5355	18.9749	75.9529	129728	14399.3	101506	157950	473245	144928	189192	757298
8991	8992		48.4662	14.8109	19.4374	77.4951	268509	37637	194742	342276	119472	36509.9	47914.4	191030
8992	8993	Houghton Lake	53.7713	14.3123	25.7198	81.8228	545265	73822.7	400575	689955	1.05829e+06	281683	506198	1.61038e+06
9000	9001		52.9948	14.3589	24.8518	81.1378	213348	29943	154661	272035	203687	55189.1	95518.8	311856
9006	9007	Number 8	52.8029	15.2785	22.8576	82.7482	337580	48028.8	243446	431715	270427	78248	117064	423791
9007	9008		46.0169	15.5623	15.5153	76.5184	275243	39344.6	198129	352357	130704	44202.3	44068.9	217338
9010	9011	Upper Saranac Lake	48.9001	15.3641	18.787	79.0132	234422	31589.5	172508	296337	220934	69415.9	84881	356986
9011	9012		55.3545	15.3443	25.2802	85.4288	128016	17277.1	94153.5	161878	140661	38991.4	64239.6	217083
9013	9014		47.9057	15.5099	17.5069	78.3045	366265	49823.8	268612	463918	289410	93699	105764	473057
9016	9017		47.7769	13.7801	20.7683	74.7855	221195	30241.2	161923	280467	126328	36436.3	54913.9	197742
9018	9019	Fern Ridge Lake	48.6126	14.7171	19.7677	77.4576	906349	127176	657088	1.15561e+06	318244	96345.7	129410	507078
9020	9021		78.6967	15.6211	48.0799	109.313	1.0696e+06	155278	765262	1.37394e+06	282978	56170.4	172886	393070
9021	9022		51.0773	14.0597	23.5209	78.6337	178578	23683.8	132159	224998	221249	60901.4	101884	340613
9024	9025		50.8308	15.1558	21.1259	80.5357	543522	78419.3	389823	697221	229532	68437.8	95396.3	363668
9029	9030		45.8124	15.2185	15.9847	75.64	388200	53677.8	282994	493407	265527	88205.7	92646.9	438407
9038	9039		54.8372	14.4038	26.6062	83.0681	259923	33702.3	193867	325978	421538	110723	204524	638551
9040	9041		45.7799	13.9615	18.4159	73.1438	1.17502e+06	170346	841143	1.50889e+06	144404	44038.6	58089.4	230718
9055	9056	Lake Lowell	49.8501	15.2055	20.0479	79.6523	132070	18331.2	96141.6	167998	339306	103496	136456	542155
9061	9062	Winnisquam Lake	56.2734	18.0342	20.9271	91.6197	1.23531e+06	170231	901665	1.56896e+06	232438	74490.4	86439.6	378437
9064	9065		60.8977	15.9746	29.5881	92.2073	343779	46819.2	252015	435543	318158	83458.6	154582	481734
9067	9068	Lake Sunapee	48.6876	16.8915	15.581	81.7943	128234	16630	95639.8	160828	188327	65337.3	60268.2	316386
9073	9074	Sacandaga Reservoir	51.1259	17.331	17.1577	85.094	3.32358e+06	461176	2.41969e+06	4.22747e+06	1.22342e+06	414723	410576	2.03626e+06
9077	9078		58.5616	14.6074	29.9316	87.1916	6.20837e+06	906844	4.43099e+06	7.98575e+06	236862	59082	121063	352661
9082	9083		80.4702	18.3308	44.5425	116.398	187048	25826.5	136429	237667	289553	65958.9	160275	418830
9083	9084		48.4913	15.6591	17.7999	79.1826	856475	124281	612888	1.10006e+06	137851	44515.7	50601.6	225100
9085	9086	Tenny Park Locks	55.0861	17.3722	21.0372	89.135	1.08188e+06	156028	776075	1.38769e+06	555594	175214	212180	899008
9086	9087		58.5551	16.6484	25.9249	91.1853	1.19856e+06	170939	863527	1.5336e+06	191307	54392.4	84700	297914
9090	9091		79.1993	15.5923	48.639	109.76	1.62808e+06	230300	1.1767e+06	2.07946e+06	243602	47959	149604	337600
9093	9094		47.3932	14.6999	18.5818	76.2045	243512	30499.6	183734	303290	398375	123564	156194	640556
9094	9095	Fremont Lake	49.9523	15.4275	19.7148	80.1897	46719.3	5992.27	34974.7	58463.9	240267	74205.6	94827.2	385708
9095	9096		48.0036	15.0353	18.5349	77.4723	592511	82017.5	431760	753262	313432	98170.9	121021	505844
9104	9105	Lake Walcott	61.7089	14.9631	32.3818	91.0361	3.53758e+07	5.14697e+06	2.52879e+07	4.54637e+07	461950	112013	242408	681491
9105	9106		49.5236	14.9175	20.2858	78.7615	550823	72001.2	409703	691943	562656	169484	230474	894838
9106	9107		62.2068	15.7429	31.3513	93.0624	176454	23964.5	129484	223423	180808	45757.9	91124.6	270492
9108	9109		48.973	14.6479	20.2636	77.6823	174460	24399.2	126638	222282	126848	37940.3	52486	201209
9109	9110		52.4052	15.0051	22.9957	81.8146	191628	23783.2	145013	238242	274432	78577.6	120422	428441
9128	9129	Chautauqua Lake	68.5966	16.8752	35.5219	101.671	599376	77370.7	447732	751020	897465	220782	464741	1.33019e+06
9131	9132	Fontenelle	49.7442	17.7607	14.9338	84.5545	1.71006e+06	237324	1.24492e+06	2.17521e+06	382143	136441	114724	649562
9154	9155		48.3543	16.7926	15.4415	81.2672	155340	21141.7	113903	196777	132006	45843.2	42154.7	221857
9155	9156	Willard	57.0721	14.6639	28.3314	85.8129	78661.6	9706.23	59637.8	97685.5	551407	141677	273726	829088
9159	9160	Mosquito Creek Lake	59.0511	15.156	29.3458	88.7563	302457	38207.9	227571	377343	412361	105836	204926	619796
9167	9168	Lake Arthur	80.0538	17.1617	46.4175	113.69	164278	22115.9	120932	207624	230915	49502.8	133891	327938
9168	9169	Rathbun Lake	62.1303	17.1459	28.525	95.7357	2.58268e+06	372786	1.85203e+06	3.31332e+06	770957	212759	353958	1.18796e+06
9182	9183		80.5129	19.4774	42.3378	118.688	477004	67704.4	344306	609702	346581	83843.9	182250	510912
9186	9187	Sanborn Draw	72.598	17.4423	38.4117	106.784	380334	53077.7	276304	484364	269596	64772.8	142643	396548
9197	9198		66.8371	15.943	35.5894	98.0848	68461.4	8675.86	51457	85465.8	177381	42311.6	94451.8	260310
9218	9219	Smithville Lake	60.7669	16.8216	27.7972	93.7367	1.20338e+06	172296	865689	1.54108e+06	367555	101747	168134	566976
9228	9229	Monroe Lake	51.79	15.2492	21.9021	81.6778	2.4878e+06	360041	1.78214e+06	3.19347e+06	510535	150323	215907	805164
9238	9239	Carlyle Lake	88.2201	20.287	48.4583	127.982	1.14056e+07	1.65508e+06	8.16169e+06	1.46495e+07	1.96782e+06	452518	1.0809e+06	2.85474e+06
9245	9246	Patoka Lake	58.6597	18.4062	22.5842	94.7352	991841	142697	712159	1.27152e+06	474230	148804	182580	765880
9248	9249		61.4893	18.4665	25.2956	97.683	79496.4	9714.62	60456.1	98536.7	179175	53810.1	73709.4	284641
9250	9251		53.666	16.7786	20.7806	86.5513	32155.1	3894.09	24522.8	39787.3	140188	43829.5	54283.8	226092
9263	9264	Rend Lake	78.2876	17.3718	44.2396	112.336	2.12688e+06	298225	1.54237e+06	2.71139e+06	1.40235e+06	311177	792455	2.01225e+06
9269	9270	Cheney	54.8121	14.582	26.2319	83.3922	2.47486e+06	357743	1.7737e+06	3.17603e+06	528227	140527	252798	803655
9270	9271	Crab Orchard Lake	96.1984	22.435	52.2265	140.17	884140	123624	641841	1.12644e+06	658788	153640	357659	959916
9307	9308	Lake Gaston	57.1156	14.684	28.3356	85.8956	2.49443e+07	3.57426e+06	1.79389e+07	3.19497e+07	964401	247940	478448	1.45035e+06
9314	9315	Skiatook Lake	50.0521	15.5764	19.5229	80.5813	1.01448e+06	144698	730875	1.29808e+06	429442	133644	167504	691379
9337	9338		82.2537	18.5867	45.8243	118.683	2.11496e+06	289071	1.5484e+06	2.68153e+06	261067	58992.9	145443	376691
9361	9362	Fort Cobb	89.5941	19.6411	51.0983	128.09	643106	90377.4	465970	820243	316669	69421.1	180606	452732
9367	9368	Nickajack Lake	50.04	16.0504	18.5818	81.4983	7.68161e+07	1.1082e+07	5.50957e+07	9.85365e+07	479293	153734	177980	780605
9372	9373		62.0584	14.9417	32.7733	91.3435	526499	71408	386541	666456	532607	128235	281271	783942
9386	9387	Lake Hamilton	50.037	17.0661	16.5881	83.486	4.72182e+06	674929	3.39898e+06	6.04465e+06	258594	88198.5	85728.1	431460
9396	9397		54.0559	15.2489	24.1685	83.9432	1.58949e+06	231120	1.1365e+06	2.04248e+06	148234	41816.1	66275.6	230192
9451	9452	West Point Lake	54.1302	16.9152	20.977	87.2834	1.07435e+07	1.58209e+06	7.64269e+06	1.38444e+07	1.19401e+06	373116	462711	1.9253e+06
9452	9453	Caballo	63.9449	19.0098	26.6863	101.203	1.25838e+07	1.8314e+06	8.99436e+06	1.61733e+07	443398	131815	185045	701751
9456	9457	Lake Fork Reservoir	57.6515	16.5325	25.2484	90.0545	1.57587e+06	217554	1.14947e+06	2.00226e+06	1.31749e+06	377812	576995	2.05799e+06
9459	9460	Lake Ray Hubbard	52.3476	16.8819	19.2597	85.4355	3.14189e+06	468289	2.22406e+06	4.05972e+06	1.02577e+06	330808	377402	1.67414e+06
9469	9470	Lake J.B. Thomas	54.0037	16.9954	20.6934	87.314	5.65033e+06	798206	4.08588e+06	7.21479e+06	519509	163493	199068	839951
9472	9473	Cross Lake	74.6906	18.572	38.2902	111.091	750498	100434	553651	947344	480354	119441	246254	714453
9482	9483	Caney Lake	57.219	19.0585	19.8649	94.573	165613	21030.7	124394	206833	269606	89800.6	93600	445612
9499	9500	Catahoula Lake	49.7648	17.6998	15.0738	84.4558	9.27129e+06	1.29809e+06	6.72708e+06	1.18155e+07	761796	270948	230748	1.29284e+06
9501	9502		58.8291	17.8602	23.8237	93.8345	134049	18772.1	97256.7	170842	167816	50948.2	67959.6	267673
9513	9514	Lake Buchanan	56.6596	16.9638	23.4112	89.908	2.00884e+07	2.85728e+06	1.44882e+07	2.56885e+07	1.11847e+06	334867	462140	1.7748e+06
9515	9516	Lake Seminole	56.5004	17.3708	22.4542	90.5467	5.30174e+07	7.64758e+06	3.80284e+07	6.80064e+07	1.15732e+06	355813	459937	1.8547e+06
9524	9525	Lake Talquin	89.6683	16.8159	56.7099	122.627	4.5278e+06	662934	3.22847e+06	5.82712e+06	634962	119077	401576	868349
9539	9540		73.7264	18.0761	38.2978	109.155	1.01319e+07	1.47536e+06	7.24021e+06	1.30235e+07	674519	165378	350385	998653
9552	9553		70.6172	16.7366	37.8142	103.42	58193.4	7249.57	43984.6	72402.3	250115	59278.3	133932	366298
9560	9561	Crescent Lake	89.5926	18.4102	53.5092	125.676	1.94134e+06	274696	1.40295e+06	2.47974e+06	1.51739e+06	311806	906263	2.12852e+06
9561	9562	Lake Oklawaha	77.6587	17.5283	43.3039	112.013	9.78594e+06	1.39945e+06	7.04308e+06	1.25288e+07	353533	79795.6	197137	509930
9565	9566		72.9592	16.4216	40.7735	105.145	3.37048e+06	492098	2.40599e+06	4.33498e+06	363993	81927.3	203419	524568
9592	9593		81.9963	19.9908	42.8151	121.178	250522	34850	182217	318827	315357	76884.4	164666	466048
9593	9594		54.699	16.8538	21.6662	87.7318	4.27731e+06	618218	3.06562e+06	5.48899e+06	403839	124430	159960	647718
9595	9596		67.4702	17.807	32.5691	102.371	9.4531e+06	1.4134e+06	6.68288e+06	1.22233e+07	549099	144920	265060	833138
9596	9597	Lake Harris	71.2229	18.6077	34.7525	107.693	2.22812e+06	305132	1.63007e+06	2.82617e+06	1.26357e+06	330121	616548	1.9106e+06
9607	9608		53.935	17.1363	20.3485	87.5215	102582	14510.6	74141.9	131023	157692	50102	59493.7	255890
9608	9609		51.11	18.4308	14.9864	87.2337	4.32461e+06	617808	3.11373e+06	5.53549e+06	132759	47874.2	38927.4	226591
9611	9612	Tohopekaliga Lake	53.993	16.651	21.3578	86.6283	1.65039e+06	231847	1.19598e+06	2.1048e+06	854068	263387	337839	1.3703e+06
9620	9621		68.2515	17.369	34.2089	102.294	400893	54739	293606	508179	479287	121972	240228	718347
9626	9627		67.133	16.2361	35.3109	98.9552	318751	44253.2	232016	405485	225260	54479.1	118483	332037
9635	9636	Istokpoga Lake	81.4513	17.4912	47.1692	115.733	2.65694e+06	384407	1.90351e+06	3.41036e+06	1.81803e+06	390412	1.05284e+06	2.58323e+06
12808	12809		44.272	11.8193	21.1066	67.4374	56012.2	5984.82	44282.2	67742.2	251278	67083.8	119796	382760
13181	13182		47.5828	12.746	22.601	72.5646	143197	16066	111708	174686	287460	77002	136538	438381
13215	13216		46.5936	12.3604	22.3677	70.8196	151353	19652.3	112835	189871	134628	35714.2	64629.1	204626
13368	13369	Erne	45.3151	12.5768	20.6649	69.9652	1.07033e+07	1.54743e+06	7.67035e+06	1.37362e+07	1.09282e+06	303302	498354	1.68728e+06
13430	13431		55.3908	13.439	29.0508	81.7308	3.05496e+06	428970	2.21419e+06	3.89572e+06	428239	103900	224598	631879
13437	13438		58.7045	13.9695	31.3247	86.0844	1.70089e+06	237213	1.23596e+06	2.16582e+06	183876	43755.8	98116.1	269636
13439	13440		52.745	13.9163	25.4695	80.0206	1.49365e+06	216427	1.06946e+06	1.91784e+06	215147	56764.9	103890	326404
13458	13459		56.5257	13.8806	29.3202	83.7311	5.78047e+06	816094	4.18095e+06	7.37998e+06	218090	53554.9	113125	323056
13479	13480		48.1438	14.7231	19.287	77.0005	3.78477e+06	531144	2.74375e+06	4.8258e+06	432435	132245	173239	691631
13541	13542		53.8387	14.3871	25.6406	82.0368	305432	45813.6	215639	395225	390092	104242	185781	594404
13545	13546		56.4158	13.6579	29.6468	83.1848	296860	41651.8	215224	378496	422879	102376	222225	623533
13629	13630		54.003	14.038	26.489	81.5169	339606	46988.7	247510	431702	142923	37152.5	70105.1	215740
13653	13654		43.9574	14.5118	15.5149	72.4	1.77311e+07	2.49954e+06	1.28321e+07	2.26301e+07	385452	127250	136046	634858
13683	13684		59.8542	14.3576	31.7138	87.9946	9.69666e+06	1.41802e+06	6.9174e+06	1.24759e+07	251193	60255.3	133094	369291
13901	13902		75.133	15.2499	45.2438	105.022	233049	28970	176269	289830	534245	108437	321713	746778
13958	13959		44.3072	16.5586	11.853	76.7614	361340	49674.4	263980	458700	661189	247101	176881	1.1455e+06
13969	13970	Chiemsee	46.5146	14.3634	18.3629	74.6663	3.75791e+06	548137	2.68358e+06	4.83224e+06	856253	264405	338029	1.37448e+06
14014	14015		48.5431	16.3087	16.5786	80.5075	332062	46408.7	241102	423021	136807	45962.2	46723	226892
14019	14020		51.67	15.2751	21.7313	81.6086	128747	16290.5	96817.9	160675	174516	51591.8	73397.6	275634
14028	14029		49.2213	15.1436	19.5403	78.9023	909788	122021	670632	1.14894e+06	260897	80268.9	103573	418222
14475	14476		56.2039	15.4084	26.0041	86.4038	240207	31998.6	177491	302923	476158	130539	220306	732010
14513	14514	Volvi	50.6152	16.988	17.3193	83.9111	1.48412e+06	206477	1.07943e+06	1.8888e+06	809451	271677	276974	1.34193e+06
14841	14842		46.6916	13.9954	19.2612	74.122	995437	136923	727073	1.2638e+06	145447	43596.4	59999.6	230894
15238	15239		71.0598	16.5724	38.5785	103.541	1.44083e+06	184270	1.07966e+06	1.80199e+06	1.08394e+06	252794	588475	1.57941e+06
15281	15282	Zhangdu	51.8615	15.7287	21.0339	82.6892	8.22745e+06	1.18027e+06	5.91415e+06	1.05407e+07	464175	140776	188259	740090
15286	15287		55.4189	15.6434	24.7583	86.0795	302585	34428.2	235107	370063	330042	93163	147446	512638
15513	15514		82.3264	18.8611	45.3593	119.294	410667	52633.4	307507	513826	688178	157663	379165	997192
15518	15519		89.207	18.8863	52.1905	126.224	530499	72427.8	388543	672455	790331	167324	462383	1.11828e+06
20381	20382		49.1523	13.5863	22.5237	75.7809	6578.92	967.136	4683.37	8474.47	39905.6	11030.4	18286.5	61524.7
20471	20472		43.4463	12.3704	19.2007	67.6919	8636.62	1216.23	6252.85	11020.4	21313	6068.45	9419.09	33207
20486	20487		53.2806	12.1874	29.3936	77.1675	103287	14891.8	74099.5	132474	69917.3	15992.9	38571.8	101263
20534	20535		51.1492	13.6557	24.3844	77.9139	16232.7	2332.75	11660.6	20804.8	21829.8	5828.09	10407	33252.7
20577	20578		54.8324	13.0689	29.2178	80.447	72751.4	10092.7	52970	92532.8	53662.7	12790.1	28594.5	78730.8
20610	20611		43.5952	11.5978	20.864	66.3264	8751.25	1289.4	6224.07	11278.4	11441.5	3043.83	5475.75	17407.3
20641	20642		42.9213	12.6195	18.1876	67.655	37171.1	5419.56	26548.9	47793.2	39689.6	11669.3	16818.2	62560.9
20652	20653		45.0511	11.6511	22.2154	67.8869	128483	18970.6	91301.1	165664	90832.2	23491	44790.7	136874
20667	20668		43.9928	12.8283	18.8498	69.1359	22551.9	3183.33	16312.7	28791.1	69922.9	20389.5	29960.1	109886
20681	20682		47.4909	13.2143	21.5914	73.3903	7794.11	1092.11	5653.61	9934.62	16308	4537.67	7414.31	25201.6
20691	20692		40.5184	13.816	13.4396	67.5972	26584.8	3741.2	19252.2	33917.5	70860.5	24162	23503.8	118217
20772	20773		44.7295	12.9219	19.4031	70.0559	1854.85	265.196	1335.08	2374.62	11519.8	3327.95	4997.16	18042.5
20777	20778		41.6281	13.8087	14.5636	68.6926	136875	20042.6	97591.8	176157	90669.6	30076.5	31720.7	149618
21464	21465		42.3177	13.099	16.6443	67.9912	3378.04	503.415	2391.36	4364.71	15050.6	4658.72	5919.64	24181.5
22411	22412		41.5978	12.0429	17.9942	65.2014	48856.6	6924.75	35284.3	62428.8	26120	7561.92	11298.9	40941
30628	30629		44.4576	11.5603	21.7999	67.1153	44057.5	6213.51	31879.3	56235.8	32386.6	8421.43	15880.9	48892.3
50369	50370		42.6762	12.5369	18.1043	67.2482	5040.91	689.564	3689.39	6392.43	28472	8364.17	12078.5	44865.4
55018	55019		44.7164	12.1828	20.8386	68.5942	33520.5	4810.67	24091.7	42949.2	11187.4	3047.95	5213.51	17161.3
55084	55085		53.8374	14.8211	24.7884	82.8863	26249.6	3893.85	18617.8	33881.4	21524.5	5925.59	9910.58	33138.5
55117	55118		46.5583	12.1041	22.8348	70.2819	28508.3	3911.44	20842	36174.5	17015.5	4423.65	8345.35	25685.7
56144	56145		44.8314	12.109	21.0982	68.5646	71630.2	10167.9	51701.4	91559	26061.1	7039.12	12264.7	39857.5
56170	56171		44.4962	13.1614	18.7003	70.292	53503.4	7700.39	38410.9	68595.9	39072.2	11557.1	16420.8	61723.6
56279	56280		43.1185	12.6498	18.3255	67.9116	14237.3	2011.91	10294.1	18180.6	64514.3	18926.7	27418.7	101610
60520	60521		43.0047	14.4278	14.7267	71.2826	34693.3	4717.8	25446.6	43940	41243.4	13836.9	14123.6	68363.2
63764	63765		44.4532	13.9714	17.0697	71.8366	839484	124268	595923	1.08304e+06	90716.9	28511.8	34834.7	146599
102467	102468		65.7249	17.6229	31.1846	100.265	11614.9	1577	8523.98	14705.7	18539.2	4970.93	8796.31	28282
102651	102652		52.9571	14.868	23.8164	82.0978	100051	14288.8	72045.6	128056	28186.8	7913.59	12676.5	43697.2
103057	103058		82.8019	17.6302	48.2473	117.357	2.61931e+07	3.66029e+06	1.90191e+07	3.33671e+07	31886.2	6789.21	18579.5	45192.8
103323	103324		50.3654	14.4687	22.0073	78.7234	15811.9	2203.16	11493.8	20130	14083.1	4045.72	6153.66	22012.6
103651	103652		53.6964	12.2493	29.6882	77.7045	845683	117587	615216	1.07615e+06	65853.3	15022.5	36409.7	95296.8
103656	103657		49.0095	16.7083	16.2618	81.7573	8540.15	972.563	6633.97	10446.3	35943	12253.7	11926.2	59959.7
103758	103759		63.6682	17.6389	29.0966	98.2398	47914.1	6591.01	34995.9	60832.2	68868.9	19079.7	31473.3	106264
104028	104029		51.3938	13.5678	24.8013	77.9863	15701.2	2047.25	11688.7	19713.8	32649.2	8619.31	15755.7	49542.7
104137	104138		52.9235	14.303	24.8901	80.9568	17165.6	2286.41	12684.3	21646.9	30505.5	8244.37	14346.8	46664.2
104225	104226		66.4802	16.2845	34.5632	98.3972	123707	17805.6	88808.7	158605	70117	17175.3	36454	103780
104247	104248		48.4869	12.1937	24.5877	72.3861	8202.04	1104.29	6037.68	10366.4	17720.4	4456.39	8986	26454.7
104290	104291		49.8046	15.1937	20.0255	79.5838	82537.9	11731.2	59545.1	105531	32006.1	9764	12869.1	51143.2
104306	104307		53.5744	15.0191	24.1374	83.0114	34257.2	4700.31	25044.7	43469.6	42313.1	11862.1	19063.8	65562.5
104314	104315		44.2229	16.675	11.5406	76.9052	14002.6	1839.9	10396.4	17608.7	18006	6789.45	4698.91	31313.1
104327	104328		58.1757	14.2575	30.2315	86.1199	145949	21154.4	104487	187411	72202.9	17695.2	37520.9	106885
104381	104382		50.7613	13.8984	23.5209	78.0018	17912.4	2424.02	13161.4	22663.4	33119	9067.96	15346.1	50891.8
104382	104383		51.5006	13.9507	24.1577	78.8435	9946.24	1349.36	7301.54	12590.9	16548	4482.6	7762.29	25333.8
104394	104395		51.9494	14.0364	24.4386	79.4602	15752.7	2115.31	11606.8	19898.7	24210.1	6541.4	11389.2	37031
104472	104473		52.4057	15.4335	22.1565	82.6548	2.30669e+06	333344	1.65335e+06	2.96003e+06	127384	37514.6	53856.4	200911
104491	104492		48.3377	13.6389	21.606	75.0695	73307.1	10112.2	53487.5	93126.6	76354.4	21544.1	34128.9	118580
104508	104509		45.4662	15.6788	14.7363	76.1961	7543.91	1009.72	5564.9	9522.93	13270.8	4576.39	4301.27	22240.4
104509	104510		46.4548	14.2609	18.504	74.4057	29691.8	3697.03	22445.7	36937.8	89332.4	27423.6	35583.1	143082
104550	104551		77.1267	17.6196	42.5929	111.661	91837.6	13247.6	65872.7	117802	32538.4	7433.4	17969.2	47107.5
104572	104573		50.0083	14.0537	22.4634	77.5531	6558.21	807.373	4975.79	8140.63	15945.8	4481.23	7162.78	24728.9
104580	104581		45.2142	13.0257	19.6843	70.7442	18185.7	2415.15	13452.1	22919.3	20184.1	5814.8	8787.26	31580.9
104634	104635		57.8948	13.8938	30.6634	85.1262	187988	27064.9	134941	241034	123686	29682.6	65509	181863
104640	104641		47.3767	13.7977	20.3337	74.4197	76570.1	11246.5	54527.3	98613	19522.5	5685.62	8378.91	30666.1
104665	104666		46.7306	14.018	19.2559	74.2054	395376	58634.9	280454	510298	19370.9	5810.78	7982	30759.9
104690	104691		49.5399	12.5707	24.9017	74.178	4708.11	589.446	3552.81	5863.4	13123.2	3330.02	6596.52	19649.9
104708	104709		47.5451	13.8072	20.4835	74.6068	198134	27868.1	143513	252754	19591.9	5689.55	8440.63	30743.2
104737	104738		47.712	13.9854	20.3011	75.123	3372.73	400.525	2587.72	4157.75	11819.8	3464.65	5029.24	18610.4
104745	104746		58.1323	14.0164	30.6607	85.6039	21310.7	2936.38	15555.5	27065.9	20675.1	4985.01	10904.7	30445.6
104750	104751		52.0691	14.4394	23.7685	80.3697	843116	121739	604512	1.08172e+06	113922	31591.8	52002.9	175841
104777	104778		46.1261	14.6273	17.4571	74.795	25440.5	3344.46	18885.5	31995.5	41408.5	13131.3	15671.6	67145.4
104786	104787		51.8843	14.3819	23.6962	80.0724	12014.1	1618.44	8841.99	15186.2	17943.9	4973.92	8195.21	27692.6
104800	104801		51.7433	15.236	21.8813	81.6053	85498.5	11522.9	62914.1	108083	94044.8	27691.8	39769.9	148320
104802	104803		48.0419	15.1413	18.3655	77.7183	12682.5	1713.49	9324.13	16040.9	15790.2	4976.57	6036.27	25544.1
104835	104836		57.0747	15.4732	26.7477	87.4017	15455.7	2027.65	11481.6	19429.8	41577.9	11272	19485.2	63670.5
104838	104839		49.7155	14.0973	22.0853	77.3457	8492.05	909.461	6709.54	10274.6	45118.6	12793.8	20043.2	70194
104839	104840	Devil Track Lake	49.4263	14.766	20.4854	78.3672	78273.4	10581.2	57534.7	99012.1	85105.5	25425.1	35273.2	134938
104845	104846		51.0244	14.8454	21.928	80.1208	33508.3	4452.03	24782.4	42234.1	36544.6	10632.5	15705.2	57383.9
104848	104849		48.4346	12.2946	24.3375	72.5317	51209.7	7103.16	37287.8	65131.7	17344.9	4402.82	8715.49	25974.2
104853	104854		49.4321	12.6948	24.5507	74.3135	23739.9	3094.68	17674.4	29805.4	28978	7441.96	14392.1	43564
104859	104860		49.1444	13.7727	22.1505	76.1383	56435.1	7883.26	40984.2	71886	57498.2	16113.8	25915.7	89080.7
104893	104894		49.5431	12.4326	25.1756	73.9105	74080	10624.6	53256.2	94903.7	22238	5580.53	11300.4	33175.7
104898	104899		49.5081	15.5092	19.1106	79.9056	74919.4	10360	54614.1	95224.6	104797	32829.4	40452.7	169142
104899	104900		49.0628	14.7631	20.1277	77.9979	5041.06	605.536	3854.24	6227.89	15764.7	4743.62	6467.38	25062
104900	104901		50.3599	14.5744	21.7946	78.9253	115504	15744.7	84644.9	146363	74360.8	21520.4	32181.6	116540
104918	104919		50.995	14.6248	22.331	79.659	17433.5	2381.31	12766.2	22100.8	21388.8	6134.05	9366.25	33411.3
104923	104924		51.2461	15.3892	21.0838	81.4084	30204.9	4234.16	21906.1	38503.7	17723.2	5322.28	7291.71	28154.7
104959	104960		54.3843	12.6904	29.5117	79.2569	882685	131145	625645	1.13972e+06	30680.6	7159.19	16648.8	44712.3
104973	104974		50.304	13.6966	23.4592	77.1488	4977.41	603.126	3795.31	6159.52	15176.4	4132.18	7077.52	23275.4
104975	104976		51.0824	16.1631	19.4032	82.7616	65945.8	9552.65	47223	84668.7	57134.5	18078.1	21702.1	92566.9
104994	104995		50.1152	13.6399	23.3815	76.8488	46015	6435.57	33401.5	58628.5	18561.3	5051.84	8659.87	28462.7
105002	105003		51.832	14.8834	22.661	81.0029	7784.96	970.568	5882.68	9687.24	21867	6279.03	9560.27	34173.6
105023	105024		48.8695	14.8873	19.691	78.048	115317	16442.4	83090.1	147543	26370.8	8033.4	10625.6	42116
105028	105029		52.2284	12.9593	26.8286	77.6281	13518	1825.73	9939.66	17096.4	17038.1	4227.61	8752.1	25324
105038	105039		51.9475	16.2379	20.1218	83.7732	67237.5	8903.37	49787.2	84687.7	62689.1	19595.6	24282.5	101096
105039	105040		45.9715	14.2053	18.1296	73.8134	7904	1026.36	5892.36	9915.63	13643.8	4215.98	5380.67	21907
105047	105048		54.6451	14.6795	25.8739	83.4164	99995.1	13193.6	74136.2	125854	114733	30821	54324.8	175141
105060	105061		47.4704	11.3187	25.2861	69.6547	20108.1	2658.92	14896.8	25319.5	24684.3	5885.67	13148.6	36220
105063	105064		52.0138	14.2387	24.1064	79.9212	44009.3	5612.89	33008.2	55010.3	100022	27381	46356.5	153688
105074	105075		48.3156	15.0452	18.8275	77.8037	288178	39865.2	210043	366312	98954.6	30814	38560.3	159349
105077	105078		48.0747	13.7384	21.1479	75.0015	29512.1	4133.05	21411.4	37612.7	26059.8	7447.17	11463.6	40656
105083	105084		57.9094	14.33	29.8231	85.9957	121319	16951.8	88094.1	154544	76559.7	18945.1	39427.9	113691
105085	105086		55.5229	16.1367	23.8956	87.1503	38736.1	5506.62	27943.3	49528.9	16887.1	4907.93	7267.77	26506.5
105098	105099		46.7579	14.0175	19.2841	74.2316	7641.69	939.205	5800.88	9482.5	18235.3	5466.74	7520.72	28950
105100	105101		51.5241	13.0767	25.8942	77.1541	4160.2	477.36	3224.6	5095.81	17819.4	4522.52	8955.38	26683.3
105103	105104		48.4377	13.5255	21.9282	74.9473	95883.9	13635.4	69159.1	122609	16395.5	4578.21	7422.39	25368.6
105108	105109		47.4458	13.1965	21.581	73.3106	43207.7	5902.29	31639.4	54776	13383.1	3722.38	6087.41	20678.9
105109	105110		55.3294	15.1484	25.639	85.0198	53934.2	6933	40345.8	67522.7	117119	32065.7	54271.8	179967
105111	105112		50.5086	13.6706	23.7146	77.3025	91486.9	13033.2	65942.3	117031	12512.6	3386.67	5874.89	19150.4
105122	105123		46.3491	13.2951	20.2912	72.4071	8766.45	1160.55	6491.81	11041.1	13187.5	3782.79	5773.35	20601.6
105123	105124		67.9862	16.3489	35.943	100.029	114550	16757.6	81705.3	147394	20677.8	4972.47	10932	30423.7
105124	105125		50.6361	15.0204	21.1967	80.0756	484647	68673.3	350050	619244	15152.4	4494.73	6342.94	23961.9
105136	105137		52.3419	13.6259	25.6356	79.0481	75124.3	10554.3	54438.2	95810.4	34021.8	8856.71	16663	51380.6
105140	105141		51.6691	13.3041	25.5935	77.7447	18258	2364.02	13624.6	22891.4	37766.7	9724.44	18707.2	56826.3
105154	105155		54.4227	15.1022	24.8229	84.0226	44281.8	6376.25	31784.6	56779	14283.2	3963.57	6514.76	22051.7
105157	105158		53.8841	11.4223	31.4969	76.2713	54380.7	7579.21	39525.7	69235.6	20089.4	4258.51	11742.8	28435.9
105159	105160		56.5883	12.3599	32.3633	80.8133	156443	22042.7	113240	199646	20958.8	4577.78	11986.5	29931
105160	105161		51.0912	11.85	27.8656	74.3169	40333.4	5804.18	28957.4	51709.4	12657	2935.64	6903.22	18410.7
105168	105169		49.3268	14.0178	21.8525	76.8012	9515.83	1227.59	7109.8	11921.9	20205.1	5741.93	8951.16	31459.1
105172	105173		48.0135	14.2553	20.0737	75.9534	25227.3	3414.82	18534.4	31920.3	13307.7	3951.09	5563.75	21051.7
105180	105181		48.5782	14.4224	20.3109	76.8455	4827.7	613.94	3624.4	6031	13464.2	3997.4	5629.49	21299
105192	105193		54.4672	13.3376	28.3259	80.6085	45974.6	6237.88	33748.6	58200.6	13359.7	3271.46	6947.76	19771.6
105195	105196		59.2757	15.9396	28.0346	90.5168	8033.26	971.424	6129.3	9937.21	24716.6	6646.44	11689.8	37743.3
105196	105197		49.9818	17.1573	16.3542	83.6095	33616.5	4793.75	24221	43012.1	12749.9	4376.67	4171.8	21328
105198	105199		51.536	12.4899	27.0563	76.0157	9585	1231.22	7171.84	11998.2	21742.1	5269.25	11414.5	32069.6
105204	105205		46.36	15.2965	16.3794	76.3406	35562.7	5110.33	25546.7	45578.8	12394.6	4089.6	4379.11	20410.1
105210	105211		52.684	14.9449	23.3925	81.9755	9696.9	1293.25	7162.18	12231.6	14214.6	4032.25	6311.5	22117.6
105215	105216		47.7389	12.0892	24.0446	71.4332	234419	33013.5	169714	299124	31264.1	7917.16	15746.8	46781.5
105219	105220		48.029	14.1754	20.2457	75.8123	7621.26	888.388	5880.05	9362.47	20851.6	6154.2	8789.57	32913.6
105221	105222		54.4735	14.059	26.9184	82.0286	236186	32271	172936	299437	125061	32276.9	61799.8	188323
105222	105223		54.3317	13.1322	28.5931	80.0704	6537.11	797.922	4973.21	8101.01	17857.5	4316.23	9397.84	26317.1
105224	105225		73.2784	14.9849	43.9086	102.648	12274.7	1700.83	8941.11	15608.2	19950.8	4079.8	11954.6	27947.1
105225	105226		49.5654	12.3691	25.3224	73.8084	10643.4	1370.21	7957.83	13329	14953.6	3731.69	7639.62	22267.6
105242	105243		47.8142	14.9267	18.5585	77.07	17417.2	2269.49	12969.1	21865.3	31665.3	9885.27	12290.5	51040
105245	105246		57.0793	14.4632	28.732	85.4266	419533	62294.8	297437	541628	92962.7	23555.6	46794.6	139131
105249	105250		52.6837	15.0987	23.0909	82.2766	104631	15052	75129.8	134133	18349.6	5258.83	8042.5	28656.7
105250	105251		50.5921	13.2689	24.5854	76.5987	9497.67	1229.31	7088.26	11907.1	17745.2	4654.09	8623.35	26867
105259	105260		48.9689	14.755	20.0496	77.8881	2540.88	294.986	1962.72	3119.05	12611.6	3800.06	5163.66	20059.6
105268	105269		55.3506	13.6509	28.5953	82.1059	71778.3	10002.5	52173.7	91382.9	90283	22266.2	46642.1	133924
105274	105275		47.653	14.7314	18.7799	76.5261	145244	20666	104739	185748	12039	3721.73	4744.53	19333.4
105281	105282		75.2903	16.8856	42.1951	108.386	38916.2	5415.27	28302.4	49529.9	22899.3	5135.71	12833.5	32965.1
105294	105295		42.4652	13.8124	15.3933	69.537	8651.09	1054.53	6584.25	10717.9	21560.8	7012.98	7815.65	35306
105300	105301	Willow Creek	48.0795	16.7929	15.1661	80.9929	131090	18481	94868.2	167313	64507.4	22530.7	20348	108667
105304	105305		49.8476	13.8379	22.7259	76.9694	15551.8	1918.19	11792.3	19311.4	46705.7	12965.7	21293.5	72118
105308	105309		49.4756	13.6357	22.7501	76.2011	1.39184e+06	198961	1.00189e+06	1.7818e+06	17110.9	4715.84	7867.99	26353.7
105309	105310		47.4464	13.5778	20.8345	74.0584	15871.4	2012.52	11926.9	19815.9	27697.6	7926.25	12162.5	43232.8
105310	105311		52.9901	13.3425	26.8392	79.141	6917.59	910.015	5133.99	8701.18	14037.2	3534.47	7109.77	20964.6
105318	105319		48.6337	14.2756	20.654	76.6133	21515.5	2926.71	15779.2	27251.7	26124.2	7668.33	11094.6	41153.9
105325	105326		53.8546	14.9297	24.5929	83.1164	172012	24763.5	123476	220547	22852.4	6335.19	10435.6	35269.1
105335	105336		50.2719	13.9899	22.8523	77.6916	9757.08	1260.63	7286.29	12227.9	17016.4	4735.37	7735.21	26297.5
105338	105339		50.2641	12.9673	24.8487	75.6795	88674.9	11905.3	65340.9	112009	31191.8	8046.97	15420.1	46963.6
105344	105345		52.2771	15.7942	21.3211	83.2331	12265.2	1491.76	9341.38	15189	38211.1	11544.5	15584.3	60838
105346	105347		52.0274	13.4388	25.6879	78.3668	6724.24	863.292	5032.21	8416.26	13909.8	3592.92	6867.79	20951.8
105347	105348		50.2485	13.0396	24.6914	75.8056	96558.9	13800.8	69509.8	123608	14297	3710.08	7025.33	21568.6
105353	105354		51.5619	14.3455	23.4454	79.6785	21981.3	2954.99	16189.6	27772.9	23776.6	6615.07	10811.3	36741.9
105368	105369		50.3644	15.6363	19.7179	81.0109	364519	51816.3	262960	466077	21494.9	6673.36	8415.33	34574.4
105376	105377		52.227	15.2931	22.253	82.2009	23868.8	3339.28	17324	30413.7	17165.7	5026.46	7314.02	27017.4
105386	105387		52.9323	13.7444	25.9938	79.8708	69931.5	10224.8	49891.2	89971.7	28433.3	7382.98	13962.9	42903.6
105387	105388		52.472	13.7549	25.5129	79.4312	28803.6	4128.03	20712.8	36894.4	15573.1	4082.3	7571.96	23574.3
105398	105399	White Water Reservoir	54.3321	13.6915	27.4973	81.167	331132	47598.9	237840	424424	57570.8	14507.6	29136.4	86005.3
105408	105409		49.7119	14.3804	21.5268	77.897	60390.5	8750.87	43239.1	77541.9	14510.1	4197.41	6283.31	22736.8
105425	105426		53.3785	16.0447	21.9314	84.8255	33737.1	4820.48	24289.1	43185.1	14794.7	4447.06	6078.65	23510.8
105434	105435		49.0078	15.7631	18.1126	79.9029	21467.3	3051.16	15487.1	27447.5	35340.6	11367.2	13061.4	57619.8
105447	105448		58.4401	15.1688	28.7097	88.1704	79844.9	11206.1	57881.3	101809	57480.1	14919.7	28238.1	86722
105449	105450		49.1619	11.336	26.9437	71.3802	12563.9	1713.49	9205.51	15922.3	20258.2	4671.25	11102.7	29413.7
105451	105452		48.9725	14.695	20.1708	77.7741	15011.8	2022.33	11048.1	18975.5	18378.3	5514.71	7569.68	29186.9
105452	105453		79.7156	17.7886	44.8507	114.581	1.85027e+06	261228	1.33827e+06	2.36226e+06	44580	9948.05	25082.2	64077.9
105462	105463		53.828	13.4905	27.387	80.269	382668	55186.4	274504	490831	35251.8	8834.93	17935.7	52568
105487	105488		48.1097	16.9583	14.8721	81.3473	101772	14348.5	73649	129894	78708.3	27744	24331.1	133086
105496	105497		53.2223	15.1206	23.5865	82.8581	19215.7	2492.03	14331.4	24100	32244.3	9160.69	14289.7	50198.9
105499	105500		56.4114	15.424	26.1809	86.6418	689890	98909.1	496032	883749	15497	4237.18	7192.26	23801.7
105506	105507		51.9928	15.2755	22.0534	81.9321	2.37219e+06	347217	1.69166e+06	3.05273e+06	79194.8	23267.4	33591.5	124798
105509	105510		54.7925	14.8891	25.6105	83.9745	575517	83039.9	412762	738273	24325.5	6610.1	11369.9	37281
105516	105517		58.0873	15.664	27.3863	88.7882	2.26824e+06	322341	1.63647e+06	2.90002e+06	58272.9	15714.1	27473.8	89071.9
105529	105530		51.8499	15.0267	22.3982	81.3016	28072	3846.65	20532.7	35611.3	12844.9	3722.59	5548.76	20141.1
105535	105536		51.6933	14.4597	23.3528	80.0338	1.08911e+06	161390	772794	1.40543e+06	20286.9	5674.68	9164.77	31409.1
105551	105552		48.5087	13.0061	23.0173	74.0002	5844.44	731.273	4411.17	7277.71	16062.6	4306.68	7621.66	24503.5
105552	105553		51.9209	15.9919	20.5773	83.2645	5.20584e+06	735811	3.76367e+06	6.648e+06	50813.3	15650.8	20138.3	81488.2
105564	105565		57.02	13.1307	31.2844	82.7556	31768.3	4122.91	23687.5	39849	45733.8	10531.7	25092.1	66375.4
105573	105574		48.325	14.4465	20.0103	76.6397	25499.3	3560.95	18520	32478.6	11853.2	3543.44	4908.13	18798.2
105576	105577		57.4072	14.6433	28.7069	86.1075	31435.7	4412.57	22787.2	40084.2	27176	6931.99	13589.6	40762.5
105594	105595		52.2479	13.7523	25.2939	79.2019	51087.8	7381.21	36620.9	65554.7	28962.7	7623.34	14021.2	43904.2
105601	105602		48.6079	14.781	19.6377	77.578	48860.2	6599.64	35925.1	61795.2	68793	20919	27792.6	109793
105613	105614		45.9269	14.4704	17.5655	74.2883	3291.12	387.814	2531.02	4051.22	11602.9	3655.77	4437.71	18768.1
105618	105619		49.5569	15.5802	19.0204	80.0935	19709.2	2532.01	14746.5	24671.8	54334.3	17082.1	20853.9	87814.7
105666	105667		56.4385	12.647	31.6509	81.226	147799	21793.9	105084	190515	30732	6886.54	17234.6	44229.3
105667	105668		48.8199	14.1992	20.9899	76.6499	24602.4	3411.25	17916.5	31288.4	19279	5607.29	8288.93	30269.1
105699	105700		57.3961	14.0413	29.8758	84.9165	45646.7	5915.42	34052.7	57240.7	81653.1	19975.4	42502	120804
105713	105714		54.4589	15.8747	23.3451	85.5728	109636	15431.7	79390.8	139882	29787.6	8683.06	12769.2	46806.1
105718	105719		53.8873	13.3559	27.7102	80.0644	20568.4	2698.55	15279.3	25857.4	36612.4	9074.35	18827	54397.8
105720	105721		73.2266	14.8117	44.1963	102.257	5455.69	686.13	4110.9	6800.48	22630.9	4577.58	13659	31602.8
105749	105750		57.5929	14.7692	28.6459	86.5399	64270	8874.58	46876.1	81663.8	19918.2	5107.84	9907.03	29929.4
105770	105771		50.1668	15.3087	20.1623	80.1713	1.01282e+07	1.48378e+06	7.22007e+06	1.30364e+07	45405.1	13855.6	18248.6	72561.7
105773	105774		51.7272	14.1889	23.9175	79.5369	51379.4	6942	37773.3	64985.5	63818.9	17505.6	29508.5	98129.3
105776	105777		47.5129	14.9213	18.2676	76.7581	33504.4	4625.9	24437.8	42571	14684	4611.48	5645.65	23722.3
105779	105780		51.8248	15.23	21.9747	81.675	356389	49179.8	259998	452779	122158	35899.1	51797.4	192519
105781	105782		53.2761	14.1717	25.5	81.0523	29041.3	4112.95	20980	37102.5	27964.6	7438.74	13384.9	42544.3
105800	105801		48.418	13.2309	22.4859	74.3501	9108.51	1179.98	6795.8	11421.2	15676.3	4283.76	7280.27	24072.3
105822	105823		46.5432	13.7258	19.6411	73.4453	9601.49	1175.32	7297.91	11905.1	22832.2	6733.34	9635.13	36029.3
105825	105826		52.4108	13.4972	25.9568	78.8649	386022	54388.1	279424	492621	87673.3	22578.3	43420.7	131926
105827	105828		69.9062	14.7832	40.9317	98.8807	22707.8	3183.28	16468.7	28946.9	26920.1	5692.85	15762.4	38077.9
105850	105851		53.3319	14.8616	24.2036	82.4601	184358	25799.9	133791	234924	50362.8	14034.3	22856.1	77869.4
105856	105857		47.7232	13.7564	20.7612	74.6851	61881.3	8915.77	44406.7	79355.9	18494.8	5331.17	8045.84	28943.7
105880	105881		51.6702	12.1447	27.8669	75.4734	104728	14487.8	76332.3	133123	89856.2	21120.1	48461.5	131251
105883	105884		49.8437	13.9651	22.4725	77.2148	80877.3	11313.4	58703.5	103051	58194.1	16304.8	26237.4	90150.8
105899	105900		52.2911	13.2406	26.34	78.2423	26312.2	3461.85	19527.1	33097.3	36810.5	9320.79	18542.1	55078.9
105901	105902		72.1303	14.3592	43.9868	100.274	41495.3	5880.34	29970	53020.5	53430.2	10636.5	32583	74277.4
105916	105917		49.4958	15.4749	19.1655	79.826	40093.3	5687.67	28945.7	51241	28044.1	8768.03	10859.1	45229.2
105945	105946		48.0283	14.2266	20.1448	75.9119	36769.1	5308.71	26364.2	47174	33927.5	10049.7	14230.4	53624.6
105959	105960		55.0343	13.5345	28.5073	81.5614	24849	3291.04	18398.7	31299.3	48865.7	12017.4	25312	72419.5
105971	105972		52.4393	13.422	26.1326	78.746	40258.7	5211.74	30043.9	50473.5	50934.8	13036.9	25382.9	76486.6
105979	105980		50.6513	13.5383	24.1169	77.1858	59455.1	8779.27	42248.1	76662.2	13914.6	3719.14	6625.23	21204
105983	105984		50.3113	15.4944	19.9428	80.6799	83366.2	11879.6	60082.7	106650	29123.3	8969.12	11544.1	46702.4
105990	105991		49.3356	13.9775	21.9402	76.731	30167.8	3931.17	22462.9	37872.8	94146.1	26673	41868	146424
106026	106027		50.7957	15.3325	20.7445	80.8469	121219	17233.6	87441.5	154996	19062.5	5753.97	7784.95	30340.1
106044	106045		46.9921	13.5154	20.5025	73.4817	328000	49061.2	231842	424159	108231	31128.3	47220.9	169242
106047	106048		51.1541	15.8035	20.1798	82.1283	16789.6	2279.17	12322.5	21256.7	15307.4	4729.06	6038.63	24576.2
106054	106055		49.6232	13.6558	22.8582	76.3881	57592.2	7688.32	42523.3	72661	58180.1	16010.6	26799.9	89560.3
106061	106062		49.7388	14.0295	22.2414	77.2361	19443.8	2525.64	14493.7	24394	32573.8	9187.9	14565.8	50581.8
106067	106068		48.2592	14.1974	20.4329	76.0855	425160	59161.3	309206	541114	92920.6	27336.3	39342.5	146499
106068	106069		51.1771	13.3226	25.0654	77.2889	12391.6	1567.96	9318.41	15464.7	34645.5	9019.01	16968.6	52322.5
106069	106070		57.2443	14.7498	28.3352	86.1533	14459.8	1810.93	10910.4	18009.2	47177.3	12155.9	23352.2	71002.5
106079	106080		50.2703	13.9932	22.8441	77.6966	13712.9	1803.94	10177.2	17248.5	14673.1	4084.39	6667.81	22678.3
106095	106096		48.0695	15.5648	17.563	78.576	76363.4	10933.4	54934.3	97792.6	46100.8	14927.4	16843.7	75357.9
106097	106098		48.008	17.1851	14.3259	81.6901	14998.6	1987.95	11102.3	18894.9	17074.3	6111.97	5095.09	29053.6
106099	106100		50.7797	14.5505	22.2613	79.298	63003	8742.71	45867.6	80138.4	21672.1	6209.95	9500.84	33843.4
106122	106123		49.884	14.5552	21.3563	78.4117	25639.7	3514.72	18751	32528.4	23859.3	6961.71	10214.6	37504
106126	106127		49.1518	14.9926	19.7669	78.5367	16465.7	2208.58	12137	20794.5	13743.8	4192.21	5527.21	21960.4
106147	106148		50.6241	13.8349	23.5081	77.7401	54753.8	7778.12	39508.9	69998.6	50910	13913.1	23640.9	78179.1
106149	106150		54.8751	15.278	24.9307	84.8194	99859.2	14182.9	72061.2	127657	17901.5	4984.03	8132.96	27670
106179	106180		50.4014	12.5277	25.8477	74.9551	58272.8	7871.03	42845.9	73699.8	43763.1	10877.6	22443.3	65082.9
106184	106185		50.9029	14.0006	23.4623	78.3435	49503.3	7226.44	35339.7	63666.9	15731.7	4326.92	7251.09	24212.3
106197	106198		47.3531	12.5094	22.835	71.8711	26535.4	3252.69	20160.2	32910.5	68294.8	18041.7	32933.7	103656
106206	106207		55.9444	15.5594	25.4485	86.4403	17366.1	2391.6	12678.6	22053.5	21818.1	6068.1	9924.8	33711.3
106214	106215		55.6979	14.7055	26.8756	84.5202	122907	17082.5	89425.8	156388	134157	35420.5	64733.8	203579
106219	106220		47.5795	14.8823	18.4107	76.7482	224746	31604.4	162803	286690	25791.3	8067.21	9979.89	41602.8
106220	106221		67.8149	15.2907	37.8457	97.7841	218397	31534.5	156591	280203	42415.8	9563.77	23671.1	61160.4
106222	106223		49.3462	12.6698	24.5139	74.1785	19197.6	2483.41	14330.2	24065	31832.5	8173.1	15813.6	47851.5
106225	106226		62.2228	14.8984	33.0225	91.423	213979	31275	152682	275277	34339.5	8222.11	18224.5	50454.5
106239	106240		58.5566	14.0889	30.9429	86.1703	149085	21147.5	107637	190533	77415.3	18626.3	40908.4	113922
106254	106255		48.6234	15.877	17.5051	79.7417	287605	40263.4	208690	366520	78475.3	25624.5	28252.2	128698
106260	106261		50.8143	13.3282	24.6915	76.9371	41760.6	5579.71	30824.6	52696.7	36144.8	9480.53	17563.3	54726.3
106266	106267		74.1389	14.7643	45.2014	103.076	159116	22940.8	114153	204079	43643.5	8691.31	26608.8	60678.1
106285	106286		50.1736	15.4656	19.8616	80.4855	21756	3067.3	15744.1	27767.8	13414.2	4134.8	5310.11	21518.2
106288	106289		51.5814	13.4348	25.2497	77.913	90666.2	13392	64418.4	116914	12778.4	3328.23	6255.19	19301.6
106302	106303		51.2857	16.5263	18.8948	83.6766	398521	56182.4	288405	508636	53462.2	17227.6	19696.6	87227.8
106307	106308		48.7648	15.1024	19.1647	78.365	70055.4	10052.2	50353.4	89757.4	15788.6	4889.7	6204.94	25372.2
106317	106318		50.3044	14.6342	21.622	78.9868	243373	34762.2	175240	311505	49231.3	14322	21160.7	77301.8
106322	106323		52.68	14.1687	24.9099	80.4502	688107	101573	489027	887187	20415.8	5490.97	9653.64	31177.9
106331	106332		51.158	15.44	20.8962	81.4199	439347	65481.3	311006	567688	16312.5	4923.26	6663.04	25961.9
106332	106333		48.2542	14.5339	19.7683	76.74	38409.2	5706.39	27224.9	49593.5	15149.8	4563.03	6206.43	24093.2
106338	106339		51.4697	13.8302	24.363	78.5763	864218	119968	629084	1.09935e+06	54032.8	14518.9	25576.2	82489.3
106347	106348		48.838	14.8521	19.7284	77.9476	5306.95	673.271	3987.36	6626.53	12338.4	3752.21	4984.16	19692.5
106357	106358		48.9196	14.6052	20.294	77.5452	87834.5	12311.1	63705.1	111964	31197.4	9314.13	12942.1	49452.8
106358	106359		49.8576	13.5309	23.3375	76.3777	26001.8	3484.63	19172.1	32831.6	75820.2	20576.9	35490.2	116150
106362	106363		50.9235	14.6753	22.1604	79.6867	45627.2	6398.93	33085.6	58168.9	45965.1	13246.4	20002.7	71927.6
106372	106373		49.2521	12.747	24.2684	74.2358	351386	51919.4	249625	453146	97731.7	25294.1	48156.2	147307
106379	106380		47.5455	14.5304	19.0665	76.0245	280496	40416.8	201281	359712	20874.9	6379.58	8371.17	33378.7
106387	106388		54.1785	14.2544	26.2404	82.1166	76272	10717	55267	97277	29767.1	7831.75	14417.2	45117.1
106389	106390		47.4599	15.0335	17.9948	76.925	43776.9	5844.33	32322.2	55231.5	57855.6	18326.5	21936.4	93774.8
106395	106396		49.2828	15.5871	18.7327	79.8329	272878	39604.9	195254	350502	74825.3	23665.6	28441.6	121209
106396	106397		46.9217	13.0938	21.2584	72.585	23092	3189.73	16840.2	29343.7	23363.2	6519.62	10585	36141.4
106397	106398		46.6308	12.9064	21.3348	71.9269	7618.25	972.191	5712.79	9523.71	12123.9	3355.62	5546.97	18700.8
106402	106403		53.6432	14.3143	25.5876	81.6987	72193.3	9788.89	53007.4	91379.2	91971.6	24542	43870.2	140073
106410	106411		48.0429	14.7496	19.1341	76.9517	7993.65	1007.1	6019.77	9967.53	18383	5643.76	7321.42	29444.6
106412	106413		55.9284	14.0686	28.3545	83.5024	142631	20260.1	102922	182340	40056.9	10076.2	20308	59805.9
106423	106424		52.9251	14.8868	23.7475	82.1027	225294	31984.1	162606	287982	18433.7	5185.04	8271.18	28596.2
106431	106432		53.899	13.6915	27.0641	80.7339	8259.84	1052.33	6197.31	10322.4	15203.4	3862	7634.02	22772.8
106437	106438		44.8635	14.9445	15.5728	74.1541	113028	15633.1	82387.5	143668	49078.4	16348.5	17035.9	81120.8
106440	106441		49.8173	13.7902	22.7891	76.8455	339460	49584.8	242276	436644	12219.2	3382.45	5589.71	18848.7
106450	106451		46.3624	12.3148	22.2259	70.4989	77842.9	11197.7	55895.8	99789.9	25927.6	6886.89	12429.6	39425.7
106453	106454		63.076	15.6186	32.4641	93.6878	48533.4	6758.34	35287.3	61779.6	21505.1	5324.98	11068.3	31941.9
106461	106462		47.4998	15.4868	17.1462	77.8533	20031.2	2794.57	14553.9	25508.4	24583.1	8015.05	8873.87	40292.3
106478	106479		49.13	14.4297	20.8484	77.4116	103237	14355.3	75101.5	131373	67844.9	19926.3	28790.1	106900
106489	106490		54.2391	14.256	26.2978	82.1804	27176	3370.48	20570	33782	62793.8	16504.5	30445.6	95142.1
106490	106491		49.9776	13.4906	23.5365	76.4187	868247	124439	624350	1.11214e+06	77841.4	21012	36658.7	119024
106498	106499		50.8124	13.8892	23.5901	78.0347	365661	53106.9	261574	469749	16825.4	4599.1	7811.33	25839.5
106501	106502		54.6816	14.9798	25.3217	84.0416	114126	16533.4	81721.3	146531	63037.8	17269	29191.2	96884.5
106502	106503		48.0109	15.5129	17.6062	78.4157	46652.7	6480.28	33951.6	59353.9	30971.2	10007.2	11357.5	50584.9
106516	106517		49.2873	15.632	18.6492	79.9255	142810	20395	102836	182783	57423.7	18212.5	21727.8	93119.6
106521	106522		54.2997	15.8552	23.224	85.3753	137862	19560.5	99523.9	176200	53274.5	15555.9	22785.6	83763.5
106523	106524		53.4085	13.9457	26.0754	80.7416	21153.3	2927.48	15415.5	26891	16899.1	4412.58	8250.55	25547.6
106525	106526		53.2911	14.1973	25.4648	81.1173	155623	22553.9	111418	199828	15946.9	4248.43	7620.13	24273.7
106534	106535		54.7939	14.6108	26.1571	83.4306	57347.1	8042.48	41584.2	73110.1	76607.1	20427.4	36570.2	116644
106535	106536		54.5285	14.429	26.2483	82.8088	66952.1	9640.7	48056.6	85847.5	23138.3	6122.7	11138.1	35138.6
106538	106539		52.3194	14.146	24.5937	80.045	11898	1444.86	9066.12	14729.9	25794.1	6974.15	12125	39463.2
106543	106544		49.471	15.4	19.2876	79.6544	28585.4	3879.71	20981.3	36189.5	34582.6	10765.3	13483	55682.2
106546	106547		54.4953	14.4416	26.1902	82.8004	543560	80454.2	385873	701247	20450.9	5419.64	9828.62	31073.2
106554	106555		50.0072	13.0427	24.4439	75.5705	12539.3	1611.88	9380.05	15698.5	29437.8	7677.88	14389.5	44486.2
106568	106569		51.6196	15.5891	21.0656	82.1737	8872.16	1116.55	6683.77	11060.6	23423.3	7073.83	9558.89	37287.8
106570	106571		50.1875	15.7781	19.2629	81.112	209096	29421.3	151431	266760	50347.8	15828.5	19324.4	81371.2
106571	106572		58.9145	16.1738	27.2145	90.6146	58089.7	7670.78	43055.2	73124.1	140315	38520.6	64815.9	215814
106613	106614		61.2725	16.9698	28.0123	94.5327	17089.7	2325.34	12532.1	21647.3	17884.4	4953.2	8176.31	27592.5
106619	106620		52.9715	14.6074	24.3415	81.6015	164730	23059.8	119533	209926	73149.7	20171.7	33613.8	112686
106621	106622		47.4651	13.6738	20.6648	74.2653	25043.2	3118.08	18931.8	31154.5	73229.6	21096.1	31882	114577
106624	106625		52.4047	13.3403	26.2582	78.5511	28512.2	3446.95	21756.3	35268.1	91390.6	23264.6	45792.7	136988
106625	106626		47.9135	15.3572	17.8141	78.013	18070.4	2418.59	13330	22810.7	16453.1	5273.53	6117.2	26789.1
106628	106629	Edward Arthur Patterson	67.8718	15.6366	37.2246	98.519	931880	135937	665447	1.19831e+06	30465.1	7018.68	16708.7	44221.5
106629	106630		54.5761	15.4662	24.263	84.8893	641017	92347.7	460019	822016	22623.1	6411.09	10057.6	35188.6
106631	106632		48.1352	13.5216	21.6333	74.6371	17314.7	2311.72	12783.8	21845.6	20897.7	5870.35	9392	32403.4
106635	106636		46.2391	15.7182	15.4319	77.0462	23017.3	3353.28	16445	29589.6	15537.9	5281.86	5185.63	25890.1
106642	106643		50.265	12.8639	25.0522	75.4779	29707.3	4076.63	21717.3	37697.3	15657.8	4007.18	7803.9	23511.8
106644	106645		47.9333	13.8924	20.7047	75.1618	3576.91	401.301	2790.37	4363.44	12932.8	3748.28	5586.29	20279.3
106654	106655		48.6744	13.8009	21.6252	75.7236	60700	8739.38	43571.1	77828.8	11938.9	3385.08	5304.22	18573.5
106669	106670		55.5116	13.5645	28.9257	82.0975	88787.5	12509.3	64269.8	113305	87822.4	21459.8	45762.1	129883
106673	106674		51.2636	14.8265	22.2042	80.3231	96318.4	13160.5	70524.4	122113	91161.1	26365.7	39485.3	142837
106676	106677		66.4001	15.455	36.1087	96.6914	15963.8	2098.44	11850.9	20076.7	18566.7	4321.53	10096.7	27036.8
106677	106678		51.5009	13.7276	24.5953	78.4064	27611.3	3810.71	20142.4	35080.1	16295.4	4343.56	7782.22	24808.7
106690	106691		52.0751	14.9401	22.7931	81.3571	50365.9	6987.84	36670	64061.8	18904	5423.46	8274.24	29533.8
106692	106693		66.9255	14.229	39.0371	94.8138	820085	113623	597387	1.04278e+06	32995.1	7015.08	19245.8	46744.4
106693	106694		65.165	14.6898	36.3736	93.9564	9378.84	1210.43	7006.44	11751.2	23496	5296.56	13114.9	33877.1
106696	106697		48.1574	15.6829	17.4195	78.8952	157019	22039.4	113823	200216	42523.3	13848.1	15381.5	69665.1
106699	106700		48.2866	15.1839	18.5268	78.0464	11190.3	1513.01	8224.87	14155.7	12199	3836.03	4680.58	19717.5
106702	106703		49.154	13.7665	22.1721	76.1358	67405	9075.57	49617.2	85192.8	71374.4	19989.8	32195.2	110554
106714	106715		49.529	14.3611	21.3817	77.6763	164797	22147.2	121390	208205	112252	32547.9	48459.2	176044
106721	106722		63.2492	16.9871	29.9551	96.5433	689908	99885.7	494136	885680	45765.6	12291.4	21674.8	69856.4
106722	106723		54.409	13.5351	27.8807	80.9372	184506	26119.1	133314	235699	20952.3	5212.21	10736.6	31168.1
106725	106726		52.5233	15.4174	22.3058	82.7408	72658.6	10121.5	52820.9	92496.3	103836	30479.5	44097.7	163575
106727	106728		53.7615	13.4966	27.3087	80.2143	2.26386e+06	324921	1.62703e+06	2.9007e+06	15428.4	3873.22	7837	23019.7
106729	106730		51.8054	13.8404	24.6788	78.932	287438	40242.2	208564	366311	23888.8	6382.16	11380	36397.6
106735	106736		55.132	13.4042	28.8603	81.4036	32472.3	4227.21	24187.1	40757.5	51251.3	12460.7	26828.8	75673.7
106741	106742		49.7636	15.619	19.151	80.3762	204373	29210.7	147121	261625	17820.8	5593.28	6858.14	28783.4
106747	106748		80.3704	16.2015	48.6161	112.125	838660	122302	598952	1.07837e+06	44354.8	8941.27	26830.2	61879.4
106751	106752		55.3934	13.3141	29.2982	81.4885	121750	17126.5	88182.3	155317	41168.3	9895.03	21774.4	60562.1
106759	106760		45.9335	14.2698	17.9652	73.9017	526944	79553.3	371022	682865	31095.7	9660.25	12162	50029.4
106761	106762		51.7934	13.7132	24.9161	78.6707	145111	19633.1	106631	183591	68092.8	18028.7	32757.2	103428
106764	106765		55.2946	13.2708	29.2844	81.3049	62226.8	8523.06	45521.9	78931.7	45299.3	10871.9	23990.8	66607.9
106772	106773		52.2816	14.6473	23.5733	80.9898	5040.53	655.582	3755.61	6325.45	13336.6	3736.41	6013.35	20659.8
106780	106781		51.7668	14.188	23.9589	79.5747	434509	64176.3	308726	560293	20061.8	5498.44	9285.09	30838.6
106789	106790		60.5632	15.6044	29.9791	91.1473	12547.7	1693.81	9227.91	15867.5	20202.7	5205.34	10000.4	30405
106793	106794		65.629	15.9069	34.4521	96.8059	376470	54198.9	270242	482698	78233.8	18962	41069	115399
106794	106795		51.0455	13.0841	25.4011	76.6898	74248.9	10449.8	53767.7	94730.1	29923.8	7670.14	14890.6	44957
106796	106797		50.9208	13.7324	24.0059	77.8358	15671.7	2038.85	11675.6	19667.7	27977.3	7544.93	13189.5	42765.1
106801	106802		70.3564	15.4574	40.0605	100.652	14176.7	1889.03	10474.3	17879.2	18465	4056.78	10513.9	26416.1
106806	106807		50.6622	14.2064	22.8182	78.5062	441408	62108.6	319677	563138	15036	4216.29	6772.19	23299.8
106816	106817		70.5577	14.774	41.6011	99.5143	34397.7	4864.16	24864.1	43931.3	18864	3949.91	11122.3	26605.7
106818	106819		52.9216	13.6427	26.1825	79.6608	60812.9	8567.18	44021.5	77604.2	18951.7	4885.56	9376.18	28527.2
106821	106822		49.0515	15.0818	19.4917	78.6113	73057	10584.8	52311.2	93802.9	24664.3	7583.49	9800.9	39527.6
106822	106823		48.6944	14.2466	20.7715	76.6173	59604.6	8125.19	43679.5	75529.7	29978.8	8770.99	12788	47169.7
106826	106827		49.926	14.8564	20.8079	79.0441	76471.3	11365.8	54194.7	98748	18246.3	5429.54	7604.62	28888
106834	106835	Melissa Lake	50.1818	14.2379	22.2761	78.0875	448229	65050.9	320731	575726	88375.7	25074.4	39230.7	137521
106835	106836		52.7764	13.4549	26.4052	79.1475	567204	80942	408561	725847	25760.5	6567.44	12888.6	38632.5
106837	106838		62.6301	13.0119	37.1273	88.1329	98270.1	14006	70818.9	125721	48543.6	10085.3	28776.8	68310.4
106841	106842		58.4404	15.2825	28.4872	88.3935	42372.2	5783.35	31037	53707.4	35692.3	9333.73	17398.5	53986.1
106846	106847		54.2375	12.1642	30.3961	78.0789	18975.1	2549.93	13977.3	23972.8	22083.6	4952.84	12376.2	31791
106848	106849		52.1505	13.8234	25.0572	79.2438	7661.32	960.476	5778.83	9543.82	15861.4	4204.33	7621.09	24101.8
106851	106852		44.9755	13.0294	19.4384	70.5126	5432.17	671.134	4116.77	6747.57	11141.9	3227.81	4815.52	17468.3
106854	106855		49.3496	15.2779	19.4054	79.2938	6208.87	598.042	5036.73	7381.01	29534.9	9143.58	11613.8	47456
106858	106859		54.9903	14.0717	27.4102	82.5704	22394.3	2868.29	16772.5	28016	33450.3	8559.76	16673.5	50227.1
106860	106861		53.6464	15.0176	24.2124	83.0803	90887.4	12673.2	66048.4	115726	32369.6	9061.45	14609.5	50129.7
106861	106862		50.2653	13.7905	23.2365	77.2942	29437.2	4026.53	21545.3	37329	12452.4	3416.36	5756.43	19148.3
106864	106865		47.212	15.6693	16.5008	77.9231	39557.8	5529.4	28720.4	50395.2	26402.7	8762.85	9227.87	43577.6
106873	106874		53.9026	14.3858	25.7069	82.0984	91800.2	12791.8	66728.7	116872	16129.9	4304.84	7692.57	24567.2
106874	106875		54.5424	16.676	21.858	87.2267	651002	97551.1	459805	842199	16856.5	5153.76	6755.29	26957.7
106885	106886		50.7922	14.2048	22.9513	78.6331	6929.11	867.164	5229.5	8628.72	14077.9	3937.09	6361.34	21794.4
106888	106889		52.2922	15.0596	22.7758	81.8085	23786.6	3154.26	17604.4	29968.9	24241.6	6981.33	10558.4	37924.7
106889	106890		49.0425	15.6201	18.4278	79.6573	9440.03	1135.66	7214.18	11665.9	24780.1	7892.45	9311.13	40249
106890	106891		50.0587	13.5992	23.4047	76.7127	17636.4	2356.93	13016.9	22255.9	21610	5870.69	10103.6	33116.3
106893	106894		46.2739	13.469	19.8751	72.6727	33557.3	4806.22	24137.3	42977.4	11350.1	3303.68	4874.97	17825.2
106900	106901		55.4367	13.0249	29.9084	80.965	48120.6	6574.95	35233.9	61007.2	21484.1	5047.69	11590.8	31377.4
106905	106906		49.6916	14.342	21.5818	77.8014	537441	79447.5	381727	693155	23645.4	6824.54	10269.5	37021.3
106906	106907		48.3545	16.255	16.4952	80.2138	37044.6	5319.36	26618.9	47470.3	15892.9	5342.63	5421.55	26364.3
106908	106909		55.1448	13.6243	28.4417	81.848	80690.3	10891.9	59342.6	102038	119569	29541.2	61669.3	177469
106911	106912		51.7971	13.4243	25.4859	78.1083	131503	19313.7	93648.4	169357	22995.7	5959.82	11314.7	34676.7
106925	106926		50.5315	14.0433	23.0072	78.0558	34450.3	4718.32	25202.6	43698.1	40405.6	11229.2	18396.8	62414.4
106926	106927		49.0105	14.6389	20.3187	77.7022	12625.8	1669.13	9354.39	15897.2	12261.7	3662.45	5083.44	19440
106929	106930		52.0639	13.1882	26.2154	77.9124	1.03799e+06	148509	746917	1.32906e+06	16218.2	4108.21	8166.26	24270.1
106937	106938		47.926	15.1249	18.2817	77.5702	7.81951e+06	1.1668e+06	5.53262e+06	1.01064e+07	19984	6306.71	7623.05	32344.9
106940	106941		50.6598	14.6432	21.9596	79.36	40040.9	5588.04	29088.5	50993.2	18266	5279.78	7917.79	28614.2
106941	106942		52.6625	14.3476	24.5418	80.7833	58611.7	7826.58	43271.9	73951.5	57739.3	15730.7	26907.6	88570.9
106946	106947		58.5219	14.9468	29.2266	87.8171	44416	6369.88	31931.2	56900.7	25550.6	6525.77	12760.3	38340.8
106957	106958		62.2741	17.3111	28.345	96.2032	6666.81	882.729	4936.7	8396.93	21995.4	6114.33	10011.6	33979.3
106961	106962		52.8636	13.8731	25.6728	80.0544	6356.23	556.344	5265.82	7446.65	35398.2	9289.64	17190.9	53605.6
106969	106970		50.8738	15.8025	19.9015	81.8461	31599.9	4307.88	23156.6	40043.2	28325.8	8798.59	11080.9	45570.7
106971	106972		53.777	15.6207	23.1611	84.3929	17382	2315.74	12843.2	21920.8	18994.2	5517.27	8180.56	29807.8
106974	106975		60.3553	14.3799	32.1713	88.5393	40020.6	5569.01	29105.5	50935.6	17024.5	4056.16	9074.61	24974.5
106978	106979		48.6998	15.1445	19.0171	78.3826	14999.6	2113.32	10857.5	19141.6	13378.5	4160.41	5224.25	21532.8
106990	106991		51.1422	14.5624	22.6004	79.684	87262.5	12828.3	62119.4	112406	15429.3	4393.4	6818.4	24040.2
106991	106992		50.9557	13.4585	24.5775	77.334	23887.2	3374.29	17273.7	30500.7	15623	4126.38	7535.46	23710.6
106992	106993		47.939	12.7957	22.8599	73.0181	2.01606e+06	292767	1.44225e+06	2.58987e+06	19519.1	5209.95	9307.76	29730.4
106995	106996		59.4621	17.2362	25.6797	93.2445	49426.3	7023.34	35660.9	63191.8	17647.7	5115.52	7621.45	27673.9
106997	106998		50.2426	13.8646	23.0684	77.4169	186832	27055.7	133804	239860	31301.7	8637.83	14371.9	48231.6
107005	107006		56.2183	13.2214	30.3049	82.1316	1.57303e+06	221660	1.13859e+06	2.00748e+06	112382	26429.9	60580.4	164184
107006	107007		49.6074	15.4958	19.2361	79.9786	4701.02	541.037	3640.61	5761.43	13749.5	4294.93	5331.59	22167.4
107007	107008		70.4534	17.1156	36.9075	103.999	27271.4	3855.35	19715.1	34827.8	20564.2	4995.75	10772.7	30355.7
107012	107013		49.4614	14.8871	20.2832	78.6396	27797.8	3876.03	20200.9	35394.7	14194.3	4272.27	5820.83	22567.8
107013	107014		49.0651	14.3521	20.9355	77.1947	79955.6	11218.9	57967	101944	43685.9	12778.6	18640.3	68731.6
107014	107015		49.8285	16.316	17.8497	81.8074	15010	1980.97	11127.3	18892.6	17110.7	5602.79	6129.44	28092
107015	107016		53.8567	15.3937	23.6856	84.0279	76501.2	10654.1	55619.5	97382.8	51386.8	14687.8	22599.3	80174.3
107018	107019		50.7091	13.8864	23.4923	77.9259	41527	5225.05	31286.1	51767.9	61940.9	16962.1	28695.7	95186
107023	107024		67.7177	15.5225	37.2942	98.1411	26397	3818.54	18912.8	33881.2	16775.9	3845.42	9239	24312.8
107024	107025		48.8663	13.8018	21.8152	75.9174	16890.1	2306.26	12370	21410.3	17619.3	4976.41	7865.72	27372.9
107026	107027		49.9903	16.0366	18.5591	81.4214	38895.4	5345.72	28418	49372.8	27833.9	8928.94	10333.5	45334.2
107027	107028		55.1506	14.1645	27.3886	82.9126	6763.31	850.644	5096.08	8430.54	15150.6	3891.19	7524.03	22777.2
107038	107039		48.1228	14.4184	19.8633	76.3824	81501.3	11096.9	59751.8	103251	63621.3	19062	26260.5	100982
107046	107047		49.6429	14.8565	20.5247	78.761	12669.3	1612.11	9509.64	15829	15829.3	4737.19	6544.59	25114.1
107049	107050		49.3462	14.3578	21.2054	77.4871	31029	4390.94	22423	39635.1	18155.5	5282.53	7801.89	28509
107053	107054		48.27	15.2482	18.3841	78.1558	45903.2	6520.79	33122.7	58683.7	16693.9	5273.5	6358.04	27029.8
107070	107071		54.3456	13.856	27.1883	81.5029	4835.25	548.772	3759.68	5910.83	16529.1	4214.27	8269.24	24788.9
107071	107072		51.6823	13.2589	25.6953	77.6693	1.37907e+06	192758	1.00127e+06	1.75686e+06	44875.3	11512.6	22311	67439.6
107072	107073		51.388	15.1912	21.6138	81.1622	17167.2	2086.75	13077.3	21257.2	43233.3	12780.5	18183.9	68282.6
107077	107078		49.8775	14.013	22.4125	77.3424	23579.4	3220.49	17267.4	29891.5	34866.8	9795.76	15667.4	54066.1
107078	107079		52.2441	14.4639	23.8954	80.5928	25128.2	3164.71	18925.5	31330.9	39468.5	10926.9	18052.1	60884.9
107090	107091		49.7693	14.7072	20.9437	78.5949	28212.1	3782.46	20798.6	35625.6	38209.2	11291.1	16079	60339.4
107100	107101		50.3636	12.6248	25.6194	75.1079	179833	25174.8	130492	229175	121061	30346.9	61582.5	180540
107104	107105	Little McDonald Lake	47.9323	15.0175	18.4985	77.3661	89582.2	12427.5	65224.8	113940	78535.7	24605.8	30309.2	126762
107108	107109		51.8445	16.2383	20.018	83.6709	44670.9	6603.4	31728.5	57613.3	20727.7	6492.17	8003.33	33452.2
107115	107116		51.6346	14.5075	23.2003	80.0688	7761.92	945.878	5908.03	9615.81	13171.5	3700.74	5918.2	20424.8
107116	107117		52.1274	14.9733	22.7803	81.4746	45637.4	6616.32	32669.7	58605.1	15215.1	4370.45	6649.19	23781.1
107123	107124		49.5948	15.0774	20.0437	79.1459	57797.4	8421.41	41291.8	74303.1	17760.3	5399.34	7177.82	28342.8
107125	107126		50.9744	13.709	24.1052	77.8436	38501.9	5474.42	27772.2	49231.5	15878.8	4270.44	7508.92	24248.7
107133	107134		52.1735	16.1257	20.5677	83.7793	14555.5	1821	10986.4	18124.6	33400.5	10323.4	13167.1	53633.9
107135	107136		49.0995	16.0507	17.6406	80.5583	66576.7	9627.76	47706.7	85446.8	25290.5	8267.54	9086.46	41494.6
107136	107137		51.391	13.4116	25.1048	77.6771	38503.5	5009.85	28684.4	48322.7	56597.2	14770.2	27648.1	85546.4
107139	107140		47.3792	13.351	21.2117	73.5466	41393.7	5889.86	29849.8	52937.6	21382.9	6025.51	9573.15	33192.7
107147	107148		48.7138	15.9175	17.5161	79.9116	6123.41	688.899	4773.19	7473.63	20551.5	6715.31	7389.7	33713.2
107152	107153		55.9543	13.0145	30.4464	81.4623	9687.07	1184.87	7364.77	12009.4	27037.2	6288.64	14711.7	39362.7
107153	107154		48.941	16.4199	16.7587	81.1234	4937.42	518.036	3922.09	5952.75	28690.2	9625.64	9824.25	47556.1
107158	107159		54.4892	14.4236	26.2194	82.7589	53683	6915.71	40128.4	67237.5	81393.5	21545.4	39165.3	123622
107159	107160		50.5204	15.3978	20.3413	80.6995	72403	9755.16	53283.2	91522.8	77819.5	23718.1	31332.9	124306
107175	107176		54.3643	15.5848	23.8187	84.9099	50031.3	7064.71	36184.7	63877.8	30002.6	8600.92	13145.1	46860.1
107177	107178		53.4225	13.0415	27.8616	78.9834	87068.4	12213.2	63130.9	111006	46910.5	11451.8	24465.4	69355.5
107179	107180		48.8743	14.5822	20.2937	77.4548	8857.36	1140.58	6621.87	11092.9	14865	4435.13	6172.28	23557.7
107181	107182		57.8293	12.6423	33.0509	82.6076	406710	56438.9	296092	517329	90638.1	19814.7	51802	129474
107184	107185		51.0743	15.6614	20.3786	81.7701	22310.2	3172.24	16092.7	28527.7	17288	5301.17	6897.86	27678.1
107185	107186		51.4162	13.86	24.251	78.5814	45872.1	6484.72	33162.3	58581.9	13115.8	3535.57	6186.23	20045.4
107202	107203		47.4247	14.1078	19.7739	75.0755	43509	5902.82	31939.7	55078.3	37339.8	11107.8	15569	59110.6
107206	107207		52.4678	14.128	24.7774	80.1581	27304.5	3379.99	20679.8	33929.2	63831.7	17188	30143.9	97519.5
107208	107209		50.9193	14.7579	21.9944	79.8443	26809.5	3771.52	19417.5	34201.5	17485.3	5067.74	7552.71	27417.9
107213	107214		50.4743	14.0228	22.9901	77.9585	4406.7	442.51	3539.4	5274.01	19189.5	5331.24	8740.46	29638.6
107215	107216		50.5805	14.1446	22.8576	78.3034	5170.55	567.129	4058.99	6282.1	19354	5412.25	8746.14	29961.8
107216	107217		50.9238	14.9138	21.6933	80.1542	31364.7	4340.61	22857.3	39872.2	19984.9	5852.88	8513.5	31456.4
107218	107219		63.586	15.0336	34.1207	93.0512	98367.5	13806	71308.2	125427	18715.6	4424.92	10043	27388.3
107219	107220		57.1678	14.294	29.152	85.1835	13837.7	1929.34	10056.3	17619.1	16546.1	4137.12	8437.48	24654.7
107220	107221		47.1586	14.954	17.8492	76.4679	19076.2	2524.6	14128	24024.3	19085.6	6052.07	7223.8	30947.5
107227	107228		54.0882	14.819	25.0435	83.1328	3290.35	360.973	2582.85	3997.84	13266.7	3634.8	6142.66	20390.8
107236	107237		47.8355	13.8134	20.7617	74.9093	9638.88	1182.14	7321.92	11955.8	18538.3	5353.29	8046.05	29030.5
107237	107238		51.2891	16.0199	19.8908	82.6875	12271.3	1481.25	9368.13	15174.5	25034.6	7819.42	9708.82	40360.4
107242	107243		52.4944	14.6841	23.7142	81.2747	284883	39486.6	207490	362275	17124.9	4790.27	7736.11	26513.6
107244	107245		50.5515	14.1521	22.8139	78.289	39520.4	5444.21	28849.9	50190.8	19714.8	5519.24	8897.32	30532.3
107246	107247		51.6643	16.0371	20.2321	83.0964	44896.6	6060.29	33018.7	56774.6	54490.5	16914.4	21338.9	87642.1
107248	107249		55.7788	16.5851	23.2726	88.285	254443	35517.1	184831	324055	53904.8	16027.9	22490.7	85318.9
107250	107251		47.8105	15.3795	17.6672	77.9537	10875.2	1271.47	8383.13	13367.2	44327.9	14259.2	16380.3	72275.5
107255	107256		54.9832	13.9327	27.6755	82.2909	9541.2	1197.63	7193.89	11888.5	19420.2	4921.09	9775.07	29065.4
107266	107267		52.015	13.6218	25.3167	78.7133	149353	21043.3	108109	190597	84587.1	22151.9	41170.2	128004
107267	107268		49.9033	15.5382	19.449	80.3576	67995.9	9723.75	48937.7	87054.1	22644.5	7050.74	8825.31	36463.7
107270	107271		52.9948	14.5986	24.3821	81.6075	41071.5	5581.47	30132	52010.9	45884.9	12640	21110.9	70658.9
107273	107274		49.808	13.2117	23.9136	75.7024	114951	16227.5	83145.4	146756	17225.8	4569.18	8270.41	26181.3
107288	107289		47.7612	13.674	20.9608	74.5617	13892.2	1688.03	10583.7	17200.7	42993.6	12309	18868.4	67118.8
107293	107294		52.2673	13.6836	25.448	79.0866	521675	75077.9	374525	668825	13845.7	3624.81	6741.24	20950.2
107301	107302		48.571	14.4659	20.2184	76.9236	159856	22961.7	114852	204861	45867	13660.6	19092.8	72641.1
107307	107308		50.6576	15.3167	20.6375	80.6778	83079.7	11800.1	59952	106207	23732.3	7175.64	9668.34	37796.3
107308	107309		52.1214	15.3003	22.1333	82.1095	66069	8518.61	49372.8	82765.1	96521.7	28334.1	40987.9	152056
107311	107312		52.6666	13.7168	25.7821	79.5511	148758	20901.4	107792	189724	36428.9	9487.79	17833.2	55024.6
107314	107315		50.6995	14.4409	22.3959	79.0031	51296.5	7152.38	37278.1	65314.9	38923.3	11086.6	17193.9	60652.7
107315	107316		60.2962	14.3248	32.22	88.3723	599711	85263.3	432598	766824	33719.9	8010.99	18018.7	49421.2
107316	107317		50.1861	15.4643	19.8765	80.4957	5884.67	715.598	4482.12	7287.21	13540.6	4172.4	5362.85	21718.4
107326	107327		44.5413	15.7503	13.6713	75.4112	33825.7	4574.97	24858.9	42792.5	23051.9	8151.4	7075.48	39028.4
107335	107336		52.3653	14.615	23.7205	81.0102	45019.7	6239.09	32791.3	57248.1	24403.9	6811.05	11054.5	37753.3
107337	107338		48.774	13.8053	21.716	75.832	24585	3333.76	18051	31119	17586	4977.68	7829.96	27342.1
107343	107344		49.5931	13.3163	23.4937	75.6926	17960	2247.04	13555.9	22364.2	33694.8	9047.43	15962.2	51427.5
107349	107350		51.7308	13.8929	24.5013	78.9603	22081.3	2973.58	16253.2	27909.4	17510.2	4702.54	8293.35	26727
107357	107358		87.7627	20.5183	47.5475	127.978	11687.1	1580.86	8588.7	14785.6	21957	5133.39	11895.7	32018.2
107358	107359		51.3775	14.5075	22.9432	79.8117	137796	19972.4	98650.6	176941	46248.8	13059.4	20653	71844.7
107361	107362		52.8235	15.2287	22.9757	82.6712	148475	21122.7	107076	189875	31873.1	9188.85	13863.3	49882.9
107364	107365		47.953	14.4678	19.5966	76.3094	443508	63616.9	318821	568195	93860	28318.4	38357	149363
107365	107366		52.1998	15.7817	21.2683	83.1313	7263.43	921.717	5456.89	9069.96	16004.5	4838.66	6520.86	25488.1
107374	107375		55.8399	13.4619	29.4549	82.2248	408919	58743.7	293783	524054	38486.9	9278.47	20301.4	56672.4
107383	107384		55.3042	15.1603	25.5905	85.0179	30973.2	4311.48	22522.9	39423.6	27943.9	7660.17	12930.3	42957.6
107384	107385		82.4054	15.6769	51.6791	113.132	9014.39	1134.63	6790.56	11238.2	28701.6	5460.24	17999.7	39403.5
107394	107395		48.5794	13.4288	22.2595	74.8993	70331.3	9074.51	52545.6	88117	106763	29512.5	48919.8	164607
107402	107403		59.2043	13.4144	32.9126	85.4959	157237	22266.2	113596	200878	25412.8	5757.99	14127.4	36698.3
107403	107404		48.4094	14.521	19.9488	76.8701	60794	8523.66	44088	77500.1	21135.5	6339.84	8709.62	33561.3
107410	107411		60.6027	14.8508	31.4957	89.7097	516876	72542.7	374695	659057	50985.7	12494.1	26497.6	75473.7
107416	107417		52.5415	16.4139	20.3709	84.712	2.37212e+07	3.40319e+06	1.7051e+07	3.03913e+07	114182	35670.3	44269.7	184095
107421	107422		51.0046	13.26	25.0155	76.9936	15540.1	2041.4	11539	19541.1	25271	6569.85	12394.3	38147.7
107425	107426		48.9123	16.533	16.5083	81.3164	2.42307e+07	3.4286e+06	1.75107e+07	3.09506e+07	13436.9	4541.84	4535.05	22338.7
107426	107427		49.7603	14.1	22.1249	77.3958	42649.1	5370.56	32123	53175.2	81042.6	22964	36034	126051
107435	107436		48.5777	14.8421	19.4877	77.6677	52132.7	7414.33	37600.9	66664.5	22519.6	6880.49	9034.09	36005.1
107436	107437		53.1691	14.4382	24.8706	81.4675	17280.5	2056.88	13249.1	21311.9	53730.2	14590.6	25133.1	82327.3
107441	107442		49.5759	14.3466	21.457	77.6947	4.28591e+06	655526	3.0011e+06	5.57072e+06	41587.1	12034.8	17999.4	65174.8
107443	107444		54.7584	13.374	28.5457	80.971	218061	31875.4	155586	280536	43919.8	10726.9	22895.6	64944.1
107447	107448		48.7351	16.0753	17.2281	80.2421	63653	8693.84	46613.4	80692.6	18647.8	6151.01	6592.1	30703.6
107452	107453		58.6429	14.0392	31.1266	86.1591	38775.5	5433.12	28126.8	49424.3	33083	7920.11	17559.9	48606.2
107457	107458		51.178	14.9133	21.9486	80.4074	738987	102880	537347	940628	61258.4	17850.7	26271.7	96245
107459	107460		50.8295	13.6452	24.0854	77.5737	47237.5	6338.82	34813.7	59661.4	13340.2	3581.18	6321.2	20359.2
107467	107468		51.4946	15.4802	21.154	81.8353	29544.4	4077.62	21552.4	37536.4	16419.8	4936.08	6745.24	26094.3
107468	107469		50.569	15.2716	20.6372	80.5007	4119.15	406.909	3321.62	4916.68	18481.3	5581.26	7542.23	29420.4
107469	107470		48.4791	13.1155	22.7732	74.185	15956.6	1990.75	12054.8	19858.4	27468.1	7431.2	12903.2	42033
107483	107484		47.4498	13.4065	21.1734	73.7261	10529.5	1322.09	7938.23	13120.7	12220.4	3452.77	5453.09	18987.7
107489	107490		48.0948	13.4012	21.8289	74.3607	12309	1681.5	9013.32	15604.7	12032.6	3352.79	5461.26	18604
107497	107498		48.2435	13.4834	21.8166	74.6705	689830	97248.9	499226	880434	15383.1	4299.37	6956.52	23809.7
107498	107499		47.1944	13.8174	20.1127	74.2761	110867	15591.8	80307.3	141426	74201.1	21724.4	31622.1	116780
107500	107501		47.3115	15.5682	16.7984	77.8245	42134.1	5818.02	30731	53537.2	31912.5	10501	11330.9	52494.2
107501	107502		51.8031	15.5952	21.2371	82.3691	16356	2116.54	12207.7	20504.4	25158.4	7573.87	10313.9	40002.9
107502	107503		47.1293	15.0097	17.7108	76.5479	3337.46	348.124	2655.15	4019.77	13293.9	4233.82	4995.72	21592
107518	107519		61.3639	12.4151	37.0308	85.6969	18698.7	2534.24	13731.7	23665.8	20921.4	4232.78	12625.3	29217.4
107528	107529		49.7115	14.9254	20.4582	78.9648	16268.1	2139.83	12074.1	20462	12924.8	3880.56	5319.07	20530.6
107537	107538		51.5767	16.5187	19.2006	83.9527	6606.68	644.367	5343.75	7869.62	46681.2	14950.8	17378.2	75984.2
107538	107539		66.6808	14.9593	37.3611	96.0005	22960.3	3107.23	16870.2	29050.3	28295	6347.74	15853.6	40736.3
107542	107543		48.5976	13.5777	21.9858	75.2095	343366	46898.9	251446	435286	45176.9	12622	20438.3	69915.6
107547	107548		47.6037	14.8477	18.5027	76.7046	12207.1	1632.57	9007.34	15406.9	32810.2	10233.6	12752.8	52867.6
107550	107551		77.0111	17.6694	42.3797	111.642	1.23749e+06	175878	892776	1.58221e+06	24933.8	5720.8	13721.3	36146.4
107551	107552		49.8713	14.0588	22.3166	77.4259	43744.6	6111.61	31766	55723.1	23241.6	6551.83	10400.3	36082.9
107552	107553		52.9251	12.4076	28.6065	77.2436	335330	48450.9	240368	430292	39333.8	9221.34	21260.3	57407.3
107557	107558		48.6938	14.3948	20.4805	76.9071	392335	57254.6	280118	504552	36786.3	10874.7	15472.2	58100.4
107567	107568		68.944	15.3704	38.8186	99.0695	72630.9	9291.67	54419.6	90842.3	96390.4	21489.3	54272.1	138509
107575	107576		51.1702	15.3407	21.103	81.2373	9516.16	1119.07	7322.83	11709.5	29243.9	8767.23	12060.4	46427.3
107577	107578		52.1978	12.9491	26.818	77.5776	265533	37348.1	192332	338734	122525	30395.8	62950.7	182100
107581	107582		47.1642	14.2801	19.1757	75.1526	16762.1	1775.06	13283.1	20241.2	78896.7	23887.8	32077.4	125716
107583	107584		62.5751	15.9324	31.3482	93.802	8852.39	1137.26	6623.4	11081.4	19032	4845.78	9534.48	28529.6
107587	107588		51.5284	14.1522	23.7906	79.2662	31818.2	4223.99	23539.3	40097	35009.7	9615.36	16163.9	53855.5
107595	107596		47.4839	15.4485	17.2054	77.7625	16970.8	2268.55	12524.5	21417	21546.7	7010.04	7807.27	35286.1
107601	107602		48.9278	14.3892	20.7254	77.1302	6096.23	677.344	4768.66	7423.8	21841.8	6423.49	9252.03	34431.7
107603	107604		50.5592	14.8666	21.4212	79.6972	52624.4	7117.54	38674.3	66574.5	41791.9	12288.6	17706.6	65877.2
107605	107606		49.5624	15.0051	20.153	78.9718	10419.2	1137.57	8189.62	12648.8	59932.3	18144.6	24369.6	95495.1
107613	107614		51.7338	16.2045	19.9737	83.494	56729.4	8113.77	40826.7	72632.1	23602.1	7392.81	9112.41	38091.7
107614	107615		48.4358	14.2867	20.4343	76.4372	9152.03	1069.76	7055.33	11248.7	24117.1	7113.62	10174.6	38059.5
107615	107616		49.5194	13.1036	23.8367	75.202	14478.4	1887.6	10778.8	18178	13603.6	3599.74	6548.28	20659
107618	107619		56.6687	15.7151	25.8677	87.4698	394733	58316	280436	509030	68108.6	18887.5	31089.7	105127
107623	107624		49.2838	16.38	17.1795	81.3881	478626	67280.3	346759	610493	41342.1	13740.5	14411.1	68273
107624	107625		49.208	15.2242	19.3692	79.0468	296202	42935	212051	380353	118766	36744.4	46748.6	190784
107631	107632		49.4885	13.884	22.2764	76.7006	1.4444e+06	208800	1.03515e+06	1.85364e+06	107790	30240.5	48519.9	167061
107637	107638		53.6132	14.4191	25.3522	81.8742	31980.1	4379.68	23396.1	40564.1	13150.2	3536.72	6218.4	20082.1
107639	107640		51.1097	14.7371	22.2255	79.9939	75176.6	10676.9	54250.2	96103	15670.2	4518.39	6814.35	24526.1
107643	107644		54.182	18.6845	17.561	90.8029	33385.2	4628.31	24313.8	42456.5	24453.2	8432.6	7925.55	40980.7
107646	107647		48.7804	15.9059	17.6053	79.9554	31618.8	4504.42	22790.3	40447.3	19263.4	6281.27	6952.36	31574.5
107660	107661		63.7181	17.5876	29.2471	98.1891	13608.2	1757.65	10163.2	17053.1	22349.2	6168.85	10258.4	34439.9
107667	107668		52.0361	13.6372	25.3078	78.7645	48934.8	6774.6	35656.9	62212.8	21697.8	5686.37	10552.7	32842.9
107672	107673		49.0167	14.5683	20.4633	77.5701	10259.5	1244.64	7820.08	12699	36188.7	10755.7	15107.9	57269.5
107674	107675		50.9816	13.3202	24.8744	77.0888	109256	15481.8	78912.6	139600	39014.9	10193.6	19035.7	58994
107675	107676		49.5397	13.5837	22.9161	76.1633	40842.1	5704.52	29661.5	52022.8	23816.1	6530.36	11016.9	36615.4
107676	107677		48.2879	14.5896	19.6927	76.883	4966.43	595.083	3800.09	6132.77	15041.9	4544.75	6134.39	23949.5
107677	107678		51.3488	16.2096	19.5785	83.1192	157227	22215.1	113686	200768	22292.9	7037.35	8499.93	36085.8
107682	107683		49.8539	15.3008	19.8649	79.8428	74023.8	10146.5	54137.1	93910.4	56004.9	17188.6	22315.9	89694
107686	107687		65.7632	14.6765	36.9977	94.5287	104947	14666.6	76200.9	133693	23550.4	5255.8	13249.2	33851.6
107689	107690		67.0618	13.3269	40.9416	93.182	7.01191e+06	1.03958e+06	4.97437e+06	9.04945e+06	38654.9	7681.72	23599	53710.8
107693	107694		48.4278	13.16	22.6347	74.2209	26560.2	3489.26	19721.4	33399	40267.7	10942.5	18820.7	61714.6
107707	107708		50.7732	15.0107	21.3527	80.1936	46708.5	6314.42	34332.4	59084.5	27148.9	8026.38	11417.5	42880.4
107711	107712		47.6703	15.3077	17.6678	77.6728	337666	48350	242902	432430	17889.6	5744.64	6630.35	29148.9
107712	107713		47.7092	13.8081	20.6459	74.7725	4222.75	475.154	3291.47	5154.04	13106.4	3793.27	5671.7	20541
107713	107714		54.2228	14.3863	26.0263	82.4194	79608.8	10951.2	58144.9	101073	35510.4	9421.52	17044.6	53976.2
107717	107718		52.0039	15.5955	21.4373	82.5706	166220	23689.8	119789	212651	12883.1	3863.52	5310.72	20455.4
107718	107719		52.9653	13.7472	26.0213	79.9093	278086	39301.9	201055	355116	66645.5	17297.9	32742.2	100549
107720	107721		47.9924	15.6356	17.3471	78.6377	40878.9	5634.73	29835	51922.8	40023.4	13039.4	14466.7	65580.1
107723	107724		55.2722	13.438	28.9343	81.6101	20770.9	2732.01	15416.3	26125.6	34028.5	8273.12	17813.5	50243.5
107726	107727		56.7459	14.4326	28.4586	85.0332	66949.8	9745.12	47849.7	86049.8	18651	4743.63	9353.63	27948.3
107727	107728		51.3165	15.5044	20.9284	81.7046	18339.4	2560.98	13320	23358.8	14223.2	4297.31	5800.64	22645.8
107729	107730		48.5986	14.5858	20.0109	77.1862	15323.1	2076.77	11252.7	19393.5	13350.7	4006.91	5497.28	21204.1
107730	107731		46.7014	13.9441	19.3714	74.0314	47296	6331.63	34886.3	59705.8	41581.4	12415.4	17247.7	65915
107731	107732		52.4552	14.1473	24.727	80.1834	12516.5	1526.24	9525.16	15507.9	28949	7807.62	13646.3	44251.6
107735	107736		50.4937	16.2287	18.6861	82.3013	7730.57	963.241	5842.66	9618.49	18453.8	5931.05	6829.15	30078.4
107742	107743		51.3293	14.2957	23.3102	79.3484	39935.9	5757.72	28651	51220.9	18003.8	5014.22	8176.07	27831.5
107748	107749		47.212	15.2355	17.3509	77.073	11408.5	1441.75	8582.7	14234.2	19107.2	6165.99	7022.12	31192.4
107753	107754		49.0775	13.6734	22.2781	75.8769	25619.9	3566.77	18629.2	32610.7	16612.1	4628.27	7540.83	25683.3
107760	107761		50.9993	13.6869	24.1734	77.8252	27903.2	3862.17	20333.5	35472.9	27144.8	7284.98	12866.5	41423
107765	107766		46.6653	14.1142	19.0019	74.3287	86649	11907.1	63311.6	109986	19687.2	5954.54	8016.57	31357.9
107766	107767		48.1976	15.4673	17.8822	78.5129	8518.3	1059.48	6441.76	10594.8	12176.6	3907.63	4517.74	19835.4
107771	107772		54.5733	14.3635	26.4214	82.7251	43077.2	5659.74	31984.3	54170	17401.4	4579.99	8424.82	26378.1
107772	107773		47.0799	13.8521	19.9302	74.2296	34040.9	4337.34	25539.9	42541.9	38685	11382.1	16376.4	60993.5
107780	107781		51.5597	13.327	25.4394	77.6801	14840.5	2047.25	10828	18853	17325.8	4478.31	8548.48	26103.1
107785	107786		54.9071	14.4884	26.5104	83.3038	19503.3	2594.6	14418	24588.6	18989.3	5010.73	9168.48	28810.2
107789	107790		60.1135	14.5173	31.6602	88.5668	9573.29	1252.94	7117.56	12029	19315.5	4664.64	10172.9	28458
107809	107810		50.6529	12.421	26.3082	74.9977	23922.3	3155.03	17738.6	30106	25345.3	6215.13	13163.8	37526.7
107813	107814		52.6372	13.5951	25.9914	79.2831	75445.4	10448.8	54966.3	95924.6	36021.3	9303.55	17786.7	54255.9
107816	107817		48.8475	14.3845	20.6544	77.0406	6518.03	786.255	4976.99	8059.06	28036.3	8256.06	11854.7	44217.9
107817	107818		47.4253	14.232	19.5312	75.3195	3625.96	310.417	3017.56	4234.37	23381.3	7016.54	9629.13	37133.5
107819	107820		73.8365	16.7442	41.0184	106.655	51315.4	7300.16	37007.4	65623.5	18653.9	4230.23	10362.8	26945
107820	107821		58.2926	14.9257	29.0387	87.5464	15007.2	2020.38	11047.3	18967	21590	5528.07	10755.1	32424.8
107823	107824		47.11	14.2682	19.1449	75.0751	107736	15476.3	77403.3	138069	16986.1	5144.55	6902.93	27069.2
107825	107826		53.257	12.7307	28.3053	78.2087	59168.9	8275.16	42949.9	75387.9	31220.3	7462.98	16593.1	45847.5
107826	107827		49.1556	14.3624	21.0058	77.3055	5776.8	626.466	4548.95	7004.65	20979	6129.69	8965.02	32993
107829	107830		49.6414	13.47	23.2407	76.042	55083.1	7434.07	40512.5	69653.6	38841.5	10539.5	18184.5	59498.6
107840	107841		52.2153	14.6711	23.4604	80.9701	33650.8	4680.74	24476.7	42824.9	35732.5	10039.9	16054.7	55410.4
107842	107843		74.0432	15.4127	43.8349	104.251	28545.4	4037.67	20631.8	36459.1	19614.2	4082.85	11612	27616.5
107844	107845		52.2139	15.57	21.6973	82.7305	42847.2	6088.51	30913.9	54780.4	15880.7	4735.57	6599.18	25162.3
107849	107850		53.5756	16.8972	20.4576	86.6935	16796.9	2212.74	12460	21133.8	24967.9	7874.65	9533.89	40402
107857	107858		50.9774	14.3142	22.922	79.0328	7896.44	960.432	6014.03	9778.85	18505.5	5196.27	8321.02	28690
107858	107859		51.4856	14.9316	22.2201	80.751	64590.2	8838.73	47266.6	81913.8	54807.2	15894.9	23653.7	85960.6
107864	107865		51.0388	16.3286	19.0353	83.0423	46713.4	6424.3	34122	59304.8	58087.2	18583.6	21664	94510.3
107865	107866		50.0717	15.5309	19.6317	80.5118	27698.3	3773.71	20302	35094.7	25054.4	7771.22	9823.14	40285.8
107870	107871		57.3288	13.4348	30.997	83.6606	19134.8	2568.08	14101.4	24168.1	20529.9	4811.14	11100.3	29959.6
107871	107872		48.919	13.4517	22.5541	75.2839	21041.7	2801.6	15550.6	26532.7	27837.3	7654.7	12834.4	42840.3
107876	107877		48.8941	15.3428	18.8228	78.9654	27866.8	3745.09	20526.5	35207	30461.6	9558.72	11726.8	49196.3
107879	107880		48.8929	16.4715	16.6094	81.1765	55237.5	7770.4	40007.8	70467.2	54685.6	18423	18577.2	90794
107886	107887		49.5283	15.9727	18.2223	80.8343	1.04881e+06	146810	761065	1.33655e+06	114680	36984	42192.8	187167
107888	107889		54.2085	13.422	27.9017	80.5152	372374	53302.1	267904	476845	26592.5	6584.31	13687.5	39497.5
107902	107903		52.4323	14.4283	24.1533	80.7112	19457.4	2670.04	14224.2	24690.6	16590.2	4565.28	7642.38	25537.9
107905	107906		50.9284	14.5604	22.3904	79.4663	677075	97859	485275	868875	99184.2	28356.8	43605.9	154762
107914	107915		49.8017	15.2765	19.8603	79.7432	15668.6	2115.38	11522.6	19814.7	27240.3	8355.87	10863.1	43617.5
107916	107917		50.4553	15.6451	19.7913	81.1192	69522.7	9512.29	50879	88166.5	24627.6	7636.51	9660.3	39594.9
107917	107918		60.448	16.7549	27.609	93.287	91730	12878.8	66488.1	116972	36621.9	10150.8	16726.7	56517.1
107920	107921		51.8785	13.67	25.0858	78.6713	13308.2	1571.53	10228.1	16388.4	62096.8	16362.6	30026.8	94166.9
107921	107922		47.8832	15.2818	17.9315	77.8349	4397.14	492.933	3431.01	5363.27	13858.9	4423.01	5189.92	22527.8
107927	107928		54.4226	15.1649	24.6999	84.1453	66181.2	9270.54	48011.3	84351.2	51125.8	14246.3	23203.6	79047.9
107938	107939		62.6803	14.2453	34.7601	90.6005	44530.9	6063.91	32645.9	56416	37513.1	8525.54	20803.3	54222.9
107943	107944		46.6048	12.7429	21.6292	71.5804	382712	54489.4	275915	489510	12117.1	3313.11	5623.52	18610.7
107946	107947		51.4637	13.1251	25.739	77.1884	91761.9	12647.4	66973.5	116550	37237.9	9497.01	18624.1	55851.7
107974	107975		52.6392	14.6223	23.9801	81.2983	26275.7	3035.86	20325.5	32225.9	106260	29517.3	48407.5	164113
107982	107983		56.3398	14.8331	27.2675	85.4121	1.53994e+06	217075	1.11448e+06	1.9654e+06	59836.4	15753.6	28959.8	90712.9
107985	107986		50.9363	14.1512	23.2005	78.672	63611	9054.05	45865.4	81356.6	14992.4	4165.19	6828.74	23156
107992	107993		50.8338	15.8745	19.7203	81.9473	302016	44596.7	214609	389424	18079.4	5645.87	7013.65	29145.1
107994	107995		51.932	14.5018	23.5089	80.355	14174	1867.52	10513.7	17834.2	17705.6	4944.24	8015.11	27396.2
108002	108003		74.5157	13.8516	47.367	101.664	232949	33411.7	167464	298435	34543.9	6421.33	21958.3	47129.5
108004	108005		49.3425	15.2811	19.3921	79.293	27476.8	3671.64	20280.5	34673.1	23721.4	7346.38	9322.74	38120
108006	108007		51.9941	13.7193	25.1048	78.8833	10982.3	1512.81	8017.25	13947.4	12753.1	3365.06	6157.71	19348.5
108016	108017		50.6898	14.2204	22.8182	78.5613	95961.9	13194.3	70101.5	121822	39537.5	11091.8	17798	61277.1
108017	108018		57.1939	15.7216	26.3801	88.0076	41880.7	5789.03	30534.4	53227	33949	9331.98	15658.7	52239.3
108024	108025		56.7246	14.7028	27.9076	85.5416	13547.4	1836.8	9947.31	17147.4	20870.1	5409.47	10267.8	31472.5
108025	108026		49.1516	14.6997	20.3407	77.9626	71176.5	9506.59	52543.9	89809.1	67151.4	20082.9	27789.6	106513
108029	108030		47.8853	14.4526	19.5588	76.2118	8482.05	1092.59	6340.61	10623.5	13624.5	4112.11	5564.96	21684.1
108031	108032		49.6817	15.2318	19.8279	79.5354	16325.7	2068.11	12272.3	20379.1	26443.4	8107.24	10553.5	42333.3
108036	108037		49.0853	14.9843	19.7167	78.454	14035.1	1799.24	10508.6	17561.5	24320.1	7424.21	9768.92	38871.3
108037	108038		75.9991	17.0184	42.6437	109.354	85642.6	12142	61844.8	109441	31689.8	7096.25	17781.4	45598.2
108045	108046		53.3347	14.3192	25.2696	81.3997	85740.2	12466.9	61305.5	110175	23285.8	6251.73	11032.7	35539
108046	108047		48.3655	13.2952	22.3073	74.4236	21940.9	2763.4	16524.7	27357	49469	13598.6	22816.3	76121.8
108048	108049		50.2944	12.4079	25.9753	74.6136	95780.7	12999.9	70301.3	121260	70193.1	17317.1	36252.3	104134
108054	108055		51.0197	14.7256	22.158	79.8814	8635.94	1095.29	6489.21	10782.7	18145.5	5237.25	7880.64	28410.3
108072	108073		52.685	14.6058	24.0583	81.3118	63943.7	8800.06	46695.9	81191.5	20288.5	5624.53	9264.59	31312.3
108074	108075		49.8115	15.1339	20.1495	79.4734	46737.5	6307.78	34374.5	59100.5	60355.7	18337.5	24414.9	96296.6
108076	108077		49.415	15.0325	19.9519	78.8781	37977	4952.19	28270.9	47683.1	42179.4	12831.3	17030.4	67328.3
108085	108086		49.5728	14.0811	21.9744	77.1712	16084.3	1901.03	12358.4	19810.3	64930.2	18443.3	28781.9	101078
108097	108098		50.917	15.2412	21.0447	80.7892	27769.8	3786.61	20348.2	35191.4	18233.8	5458.01	7536.3	28931.3
108102	108103		51.0766	14.9954	21.6862	80.467	138155	20086.6	98785.5	177524	21297.7	6252.72	9042.62	33552.8
108105	108106		49.5687	14.1709	21.7943	77.3431	39037.8	5497.45	28263	49812.6	15927.3	4553.33	7002.88	24851.6
108122	108123		55.5388	13.6703	28.7455	82.3322	1.62922e+06	232860	1.17283e+06	2.08562e+06	93314.6	22968.5	48297.2	138332
108129	108130		49.6916	15.9262	18.4767	80.9064	37171.7	5062.81	27248.8	47094.6	14382.2	4609.54	5347.71	23416.8
108132	108133		49.0943	14.2385	21.1873	77.0012	227605	32961.2	163002	292208	27696.2	8032.56	11952.7	43439.8
108133	108134		69.8615	15.9397	38.6203	101.103	869007	126477	621116	1.1169e+06	21762.3	4965.31	12030.4	31494.1
108136	108137		52.9983	14.6934	24.1997	81.7968	10189.2	1119.49	7995	12383.3	42508.1	11785.1	19409.8	65606.4
108139	108140		49.5717	14.1473	21.8436	77.2998	126864	17648.5	92274.1	161455	52161.9	14886.5	22984.9	81338.9
108142	108143		49.7064	15.161	19.9914	79.4213	112038	16206.8	80273.1	143802	52791.3	16101.9	21232.1	84350.4
108146	108147		47.5596	13.5939	20.9161	74.2031	22185.9	2996.24	16313.4	28058.5	14581.8	4167.88	6412.87	22750.7
108150	108151		49.3125	12.878	24.0721	74.5529	19357.1	2535.89	14386.8	24327.3	20078.3	5243.47	9801.3	30355.3
108151	108152		49.3226	13.5891	22.6884	75.9568	11671.6	1334.59	9055.88	14287.4	42221.5	11632.7	19421.9	65021.1
108152	108153		56.6497	14.4798	28.2698	85.0295	66692.5	9344.62	48377.4	85007.6	15284.5	3906.76	7627.42	22941.6
108155	108156		52.3738	14.9746	23.0241	81.7235	6416.3	769.991	4907.14	7925.45	15672.4	4481.02	6889.78	24455.1
108156	108157		51.0276	13.8936	23.7966	78.2586	29429.4	3644.68	22285.9	36572.8	72843.4	19833.6	33970.3	111717
108159	108160		49.9293	13.4878	23.4936	76.365	9966.29	1274.79	7467.74	12464.8	15920.7	4300.79	7491.27	24350.1
108163	108164		72.831	13.9691	45.452	100.21	105494	14695.1	76691.9	134296	19114.5	3666.19	11928.9	26300.1
108164	108165		53.1812	13.9343	25.8705	80.4918	5102.9	612.165	3903.08	6302.72	16174.9	4238.06	7868.45	24481.4
108168	108169		52.8433	15.0705	23.3057	82.3808	79250.3	11014.5	57662.3	100838	28385.5	8095.3	12519	44252
108177	108178		49.8083	15.6555	19.1242	80.4924	21039.6	2924.91	15306.9	26772.3	15393.4	4838.36	5910.38	24876.4
108180	108181		49.496	15.5203	19.0767	79.9153	7574.83	910.519	5790.25	9359.42	17360.7	5443.76	6691.17	28030.3
108181	108182		53.6341	14.3031	25.6005	81.6676	138247	20046.6	98956.9	177538	26047.6	6946.36	12433	39662.3
108182	108183		48.2206	15.3395	18.1557	78.2854	166683	24080	119487	213879	73803.9	23477.8	27788.2	119820
108183	108184		62.0918	17.1238	28.5299	95.6538	14985.4	2033.31	11000.2	18970.6	15534.5	4284.12	7137.76	23931.2
108185	108186		77.4556	16.587	44.9457	109.965	407041	59122.3	291164	522919	90431.9	19365.9	52475.5	128388
108186	108187		55.6797	14.5605	27.1418	84.2177	74567.2	10887.3	53228.6	95905.9	19256.5	5035.66	9386.83	29126.3
108195	108196		57.7452	16.4792	25.4465	90.044	18566.2	2441.58	13780.8	23351.6	20962.4	5982.2	9237.45	32687.3
108196	108197		73.4952	17.9318	38.3495	108.641	201795	29133.9	144693	258896	65978.5	16097.9	34427.3	97529.7
108210	108211		93.4516	17.1358	59.866	127.037	8490.92	1096.8	6341.23	10640.6	22921.8	4203.07	14683.9	31159.7
108211	108212		69.4817	15.6532	38.802	100.161	1.21385e+06	175071	870713	1.55698e+06	21303.1	4799.28	11896.7	30709.5
108220	108221		52.2818	14.1054	24.6358	79.9278	45794.9	6334.61	33379.3	58210.5	20004.9	5397.23	9426.56	30583.3
108222	108223		47.8481	13.2459	21.8865	73.8097	13882.7	1641.64	10665.1	17100.2	39198.9	10851.5	17930.2	60467.5
108224	108225		51.3975	14.8847	22.2241	80.571	104437	14011.6	76975	131900	55595.9	16100.5	24039.5	87152.4
108228	108229		57.0977	13.7146	30.2175	83.9779	408210	57276.5	295950	520470	109238	26238.6	57811.6	160665
108229	108230		52.7891	13.4965	26.3365	79.2417	18269.8	2425.05	13516.8	23022.8	24601.4	6289.78	12273.7	36929.2
[truncated: 4,778 more rows]

## Sheet: Sheet3
FID	Lake Id in the dataset of Chlorophyll and Water Chemistry
Hylak_id	Lake Id in the HydroLAKES dataset
[truncated: 16 more rows]

[truncated: 3 more sheets: Water quality goal_year, Sheet4, Water quality goal_N Input redu]
